# Supplementary material for: A mutation in the intron splice acceptor site of a GA3ox gene confers dwarf architecture in watermelon (Citrulluslanatus L.)
Source: Sci Rep. 2020 Sep 10;10:14915. doi: 10.1038/s41598-020-71861-7 (PMC7483442; doi:10.1038/s41598-020-71861-7)
Supplement: Supplementary file 2 — Supplementary Table 1. [file 41598_2020_71861_MOESM2_ESM.xlsx]

## Sheet: samples.snp-index.select_info
CHROM	POS	REF	ALT	WP	MP	WB	MB	Windex	Mindex	Dindex	ED	loess_smooth	snpnum_smooth	distance_smooth
Chr9	723765	A	T	37,0	0,29	27,14	3,29	0.341463	0.90625	0.564787	0.798729	0.570217	0.565718	0.564787
Chr9	847376	G	A	0,23	30,0	13,20	25,3	0.393939	0.892857	0.498918	0.705576	0.560488	0.563379	0.596186
Chr9	849121	C	A	0,38	24,0	6,29	33,8	0.171429	0.804878	0.633449	0.895833	0.560351	0.598875	0.596186
Chr9	850682	A	T	0,21	27,0	12,21	46,4	0.363636	0.92	0.556364	0.786817	0.560228	0.567346	0.596186
Chr9	851461	A	C	0,41	38,0	4,25	29,4	0.137931	0.878788	0.740857	1.04773	0.560167	0.593878	0.596186
Chr9	851964	T	C	0,39	34,0	18,22	30,5	0.45	0.857143	0.407143	0.575787	0.560128	0.61576	0.596186
Chr9	852114	A	T	0,27	29,0	7,12	30,0	0.368421	1	0.631579	0.893188	0.560116	0.652722	0.596186
Chr9	854082	C	T	0,28	27,0	6,29	32,3	0.171429	0.914286	0.742857	1.05056	0.559961	0.637527	0.596186
Chr9	854284	T	A	0,21	26,0	9,36	32,2	0.2	0.941176	0.741176	1.04818	0.559946	0.676098	0.596186
Chr9	854309	G	A	0,25	27,0	10,33	35,4	0.232558	0.897436	0.664878	0.940279	0.559944	0.670266	0.596186
Chr9	854921	A	T	0,35	21,0	14,21	34,0	0.4	1	0.6	0.848528	0.559896	0.674636	0.596186
Chr9	857048	G	A	0,24	35,0	11,27	33,4	0.289474	0.891892	0.602418	0.851948	0.559729	0.621917	0.596186
Chr9	861829	A	G	0,32	22,0	8,26	36,0	0.235294	1	0.764706	1.08146	0.559354	0.58006	0.596186
Chr9	864028	C	T	0,24	17,0	7,20	14,5	0.259259	0.736842	0.477583	0.675404	0.559182	0.560384	0.592139
Chr9	864046	T	G	0,24	18,0	9,23	14,5	0.28125	0.736842	0.455592	0.644305	0.55918	0.535342	0.592139
Chr9	864115	G	A	0,25	21,0	14,23	22,3	0.378378	0.88	0.501622	0.7094	0.559175	0.507016	0.592139
Chr9	864152	G	T	0,31	24,0	11,16	23,3	0.407407	0.884615	0.477208	0.674874	0.559172	0.525089	0.592139
Chr9	866688	T	G	0,32	23,0	12,28	36,3	0.3	0.923077	0.623077	0.881164	0.558973	0.552588	0.584762
Chr9	866712	C	T	0,29	28,0	10,25	35,6	0.285714	0.853659	0.567944	0.803194	0.558971	0.58501	0.584762
Chr9	867281	T	G	0,29	35,0	7,16	35,4	0.304348	0.897436	0.593088	0.838753	0.558927	0.629569	0.584585
Chr9	867642	C	T	0,32	34,0	9,28	39,4	0.243243	0.906977	0.663734	0.938661	0.558898	0.658286	0.584585
Chr9	870770	A	G	0,43	31,0	12,28	39,0	0.3	1	0.7	0.989949	0.558653	0.637215	0.599828
Chr9	870873	C	T	0,34	27,0	7,23	31,0	0.233333	1	0.766667	1.08423	0.558645	0.619394	0.599828
Chr9	883127	C	A	0,44	35,0	10,20	39,10	0.333333	0.795918	0.462585	0.654194	0.557685	0.613314	0.607664
Chr9	883154	C	T	0,36	38,0	10,23	46,11	0.30303	0.807018	0.503987	0.712746	0.557683	0.59963	0.607664
Chr9	906938	T	C	0,28	30,0	11,19	36,0	0.366667	1	0.633333	0.895669	0.555822	0.566911	0.606904
Chr9	911990	A	G	0,28	24,0	14,24	36,0	0.368421	1	0.631579	0.893188	0.555427	0.570198	0.609187
Chr9	912828	A	C	0,29	35,0	7,17	34,4	0.291667	0.894737	0.60307	0.85287	0.555361	0.611506	0.609149
Chr9	913090	C	T	0,28	24,0	10,16	38,6	0.384615	0.863636	0.479021	0.677438	0.555341	0.589367	0.609149
Chr9	918595	C	T	0,29	29,0	11,27	32,0	0.289474	1	0.710526	1.00484	0.55491	0.58011	0.60899
Chr9	919005	T	C	0,35	26,0	14,33	32,7	0.297872	0.820513	0.52264	0.739125	0.554878	0.575892	0.60899
Chr9	919304	A	G	0,46	23,0	9,25	34,6	0.264706	0.85	0.585294	0.827731	0.554855	0.598068	0.609296
Chr9	920588	A	C	0,23	18,0	13,27	39,4	0.325	0.906977	0.581977	0.823039	0.554755	0.567074	0.609296
Chr9	920589	G	T	0,24	19,0	13,28	39,4	0.317073	0.906977	0.589904	0.83425	0.554755	0.553455	0.609296
Chr9	921891	C	T	0,27	20,0	7,29	18,6	0.194444	0.75	0.555556	0.785674	0.554653	0.563226	0.609719
Chr9	963888	G	A	0,20	25,0	13,20	28,5	0.393939	0.848485	0.454545	0.642824	0.551375	0.570968	0.605777
Chr9	964158	G	A	0,34	33,0	15,26	34,0	0.365854	1	0.634146	0.896818	0.551354	0.561559	0.608398
Chr9	964500	A	G	0,39	26,0	11,18	37,0	0.37931	1	0.62069	0.877788	0.551327	0.538556	0.6077
Chr9	965599	T	C	0,34	35,0	16,19	36,0	0.457143	1	0.542857	0.767716	0.551241	0.533117	0.607117
Chr9	965883	C	T	0,28	22,0	17,20	45,5	0.459459	0.9	0.440541	0.623018	0.551219	0.521791	0.607117
Chr9	966643	T	A	0,26	28,0	18,21	32,4	0.461538	0.888889	0.42735	0.604365	0.55116	0.543599	0.607117
Chr9	967121	A	T	0,28	26,0	11,32	30,6	0.255814	0.833333	0.577519	0.816736	0.551123	0.563599	0.607236
Chr9	967943	G	A	0,22	32,0	10,27	36,0	0.27027	1	0.72973	1.03199	0.551059	0.601759	0.606754
Chr9	968155	C	T	0,24	21,0	6,22	30,5	0.214286	0.857143	0.642857	0.909137	0.551042	0.612717	0.606754
Chr9	968332	C	A	0,17	33,0	7,24	30,5	0.225806	0.857143	0.631336	0.892845	0.551028	0.630547	0.606754
Chr9	968436	G	T	0,16	39,0	12,23	33,7	0.342857	0.825	0.482143	0.681853	0.55102	0.630303	0.606754
Chr9	968655	A	C	1,31	33,0	11,22	42,0	0.333333	1	0.666667	0.942809	0.551003	0.625645	0.606754
Chr9	968758	T	A	0,32	29,0	7,36	41,5	0.162791	0.891304	0.728514	1.03027	0.550995	0.614646	0.606754
Chr9	968825	A	T	0,36	24,0	10,30	40,6	0.25	0.869565	0.619565	0.876198	0.55099	0.644625	0.606754
Chr9	968851	C	T	0,35	25,0	9,22	39,6	0.290323	0.866667	0.576344	0.815074	0.550988	0.649387	0.606754
Chr9	968868	T	G	0,34	22,0	9,24	38,4	0.272727	0.904762	0.632035	0.893832	0.550986	0.642146	0.606754
Chr9	969008	G	T	0,33	25,0	13,29	43,0	0.309524	1	0.690476	0.976481	0.550976	0.632363	0.606754
Chr9	969323	T	C	0,38	32,0	8,31	35,4	0.205128	0.897436	0.692308	0.979071	0.550951	0.609687	0.606754
Chr9	969523	C	T	0,29	35,0	7,16	35,5	0.304348	0.875	0.570652	0.807024	0.550935	0.582583	0.607011
Chr9	969566	G	A	0,26	34,0	10,17	30,6	0.37037	0.833333	0.462963	0.654729	0.550932	0.577821	0.607011
Chr9	969602	G	A	0,20	32,0	10,18	35,6	0.357143	0.853659	0.496516	0.702179	0.550929	0.565285	0.607011
Chr9	969917	G	C	0,20	20,0	6,12	30,0	0.333333	1	0.666667	0.942809	0.550905	0.597822	0.607011
Chr9	969989	T	C	0,27	23,0	10,17	29,0	0.37037	1	0.62963	0.890431	0.550899	0.64143	0.607011
Chr9	970428	G	A	0,33	29,0	8,22	38,0	0.266667	1	0.733333	1.03709	0.550865	0.667657	0.607639
Chr9	970661	T	A	0,30	26,0	6,21	28,3	0.222222	0.903226	0.681004	0.963085	0.550847	0.666548	0.607639
Chr9	970711	C	T	0,33	24,0	8,23	31,4	0.258065	0.885714	0.62765	0.887631	0.550843	0.665679	0.607639
Chr9	970728	C	T	0,31	23,0	9,30	33,4	0.230769	0.891892	0.661123	0.934969	0.550842	0.664846	0.607639
Chr9	970921	A	T	0,32	25,0	7,22	26,4	0.241379	0.866667	0.625287	0.88429	0.550826	0.656645	0.605193
Chr9	971848	G	T	0,31	26,0	13,35	40,0	0.270833	1	0.729167	1.0312	0.550754	0.684057	0.604556
Chr9	972055	C	A	0,29	34,0	18,32	34,0	0.36	1	0.64	0.905097	0.550738	0.643989	0.603263
Chr9	973261	A	G	0,27	35,0	8,26	37,0	0.235294	1	0.764706	1.08146	0.550644	0.66599	0.603072
Chr9	973864	C	T	0,28	26,0	9,18	27,7	0.333333	0.794118	0.460784	0.651647	0.550597	0.668728	0.603389
Chr9	973983	A	C	0,29	31,0	9,25	31,0	0.264706	1	0.735294	1.03986	0.550588	0.694217	0.603389
Chr9	974116	C	T	0,33	32,0	9,26	35,0	0.257143	1	0.742857	1.05056	0.550577	0.651123	0.603389
Chr9	974774	C	T	0,30	29,0	10,33	42,0	0.232558	1	0.767442	1.08533	0.550526	0.680326	0.603389
Chr9	975045	A	C	0,30	31,0	11,27	26,5	0.289474	0.83871	0.549236	0.776737	0.550505	0.663743	0.603389
Chr9	975109	A	G	0,28	29,0	8,23	32,5	0.258065	0.864865	0.6068	0.858145	0.5505	0.642914	0.603389
Chr9	975628	A	G	0,20	19,0	7,23	31,4	0.233333	0.885714	0.652381	0.922606	0.55046	0.615896	0.603782
Chr9	976450	A	T	0,25	21,0	7,28	26,5	0.2	0.83871	0.63871	0.903272	0.550396	0.619724	0.604336
Chr9	976465	C	A	0,26	21,0	10,30	30,4	0.25	0.882353	0.632353	0.894282	0.550394	0.576142	0.604336
Chr9	976877	C	T	0,42	26,0	10,26	22,4	0.277778	0.846154	0.568376	0.803805	0.550362	0.567033	0.604336
Chr9	977890	C	T	0,23	35,0	22,14	69,0	0.611111	1	0.388889	0.549972	0.550283	0.575655	0.604336
Chr9	980396	A	G	0,36	30,0	10,26	23,3	0.277778	0.884615	0.606838	0.858198	0.550088	0.574184	0.604854
Chr9	981358	G	A	0,12	12,0	7,15	11,0	0.318182	1	0.681818	0.964237	0.550013	0.595509	0.602636
Chr9	982961	C	A	0,36	28,0	15,25	36,0	0.375	1	0.625	0.883883	0.549888	0.670672	0.602026
Chr9	984033	A	G	0,27	32,0	13,27	28,0	0.325	1	0.675	0.954594	0.549805	0.674795	0.604385
Chr9	984803	A	G	0,31	31,0	4,13	37,0	0.235294	1	0.764706	1.08146	0.549745	0.66732	0.603472
Chr9	985249	C	T	0,22	37,0	19,32	30,0	0.372549	1	0.627451	0.88735	0.54971	0.670892	0.603472
Chr9	985271	T	G	0,20	37,0	16,29	27,0	0.355556	1	0.644444	0.911382	0.549709	0.661473	0.603472
Chr9	985284	G	T	0,22	37,0	15,27	26,0	0.357143	1	0.642857	0.909137	0.549707	0.63267	0.603472
Chr9	985309	T	G	0,26	34,0	16,27	27,0	0.372093	1	0.627907	0.887995	0.549706	0.633846	0.603472
Chr9	985389	A	G	0,35	32,0	11,18	32,0	0.37931	1	0.62069	0.877788	0.549699	0.587815	0.603471
Chr9	985397	G	A	0,40	32,0	11,19	30,0	0.366667	1	0.633333	0.895669	0.549699	0.570791	0.603471
Chr9	986514	G	A	0,40	21,0	13,22	22,6	0.371429	0.785714	0.414286	0.585888	0.549612	0.520855	0.604174
Chr9	987824	G	A	0,17	25,0	13,24	30,3	0.351351	0.909091	0.55774	0.788763	0.54951	0.53818	0.604491
Chr9	991000	G	T	0,38	25,0	25,26	33,5	0.490196	0.868421	0.378225	0.534891	0.549262	0.508152	0.604711
Chr9	991958	T	C	0,33	28,0	12,29	33,0	0.292683	1	0.707317	1.0003	0.549188	0.519155	0.604711
Chr9	992104	G	C	0,32	29,0	15,20	31,3	0.428571	0.911765	0.483193	0.683338	0.549176	0.521748	0.604711
Chr9	992123	A	G	0,35	31,0	17,21	33,3	0.447368	0.916667	0.469298	0.663688	0.549175	0.574575	0.604711
Chr9	992287	G	A	0,32	23,0	14,30	40,5	0.318182	0.888889	0.570707	0.807102	0.549162	0.566445	0.604711
Chr9	993259	C	G	0,29	33,0	7,25	31,5	0.21875	0.861111	0.642361	0.908436	0.549087	0.598012	0.604711
Chr9	993858	T	A	0,35	35,0	11,22	34,0	0.333333	1	0.666667	0.942809	0.54904	0.622671	0.604711
Chr9	994021	A	G	0,36	20,0	14,25	42,0	0.358974	1	0.641026	0.906547	0.549027	0.607025	0.604711
Chr9	994223	C	A	0,21	28,0	11,16	42,0	0.407407	1	0.592593	0.838052	0.549012	0.5762	0.604711
Chr9	994797	G	A	0,30	28,0	15,20	35,3	0.428571	0.921053	0.492481	0.696474	0.548967	0.534632	0.604711
Chr9	994801	G	T	0,32	28,0	14,20	36,4	0.411765	0.9	0.488235	0.690469	0.548967	0.519992	0.604711
Chr9	994823	C	A	0,30	28,0	15,19	36,4	0.441176	0.9	0.458824	0.648874	0.548965	0.504411	0.604711
Chr9	994919	C	T	0,30	32,0	15,28	33,3	0.348837	0.916667	0.567829	0.803032	0.548957	0.510532	0.604711
Chr9	994952	G	A	0,31	30,0	19,30	37,4	0.387755	0.902439	0.514684	0.727873	0.548955	0.508169	0.604711
Chr9	994987	C	T	0,28	34,0	19,29	34,3	0.395833	0.918919	0.523086	0.739755	0.548952	0.544182	0.604711
Chr9	995063	C	A	0,31	30,0	16,25	26,4	0.390244	0.866667	0.476423	0.673764	0.548946	0.56395	0.604711
Chr9	995575	G	A	0,38	32,0	13,23	34,0	0.361111	1	0.638889	0.903525	0.548906	0.601013	0.604711
Chr9	995660	T	C	0,33	36,0	11,22	31,0	0.333333	1	0.666667	0.942809	0.5489	0.624601	0.604711
Chr9	995724	A	G	0,34	31,0	9,21	24,0	0.3	1	0.7	0.989949	0.548895	0.649316	0.604711
Chr9	995756	T	A	0,33	33,0	14,25	29,0	0.358974	1	0.641026	0.906547	0.548892	0.638205	0.604711
Chr9	995896	T	G	0,31	29,0	14,21	34,0	0.4	1	0.6	0.848528	0.548881	0.612399	0.604711
Chr9	995957	A	G	0,44	36,0	15,21	41,0	0.416667	1	0.583333	0.824958	0.548877	0.579926	0.604711
Chr9	997011	A	T	0,24	24,0	8,16	27,4	0.333333	0.870968	0.537634	0.76033	0.548795	0.56796	0.605098
Chr9	997012	A	T	0,24	25,0	8,16	27,4	0.333333	0.870968	0.537634	0.76033	0.548794	0.565653	0.605098
Chr9	997097	G	A	0,31	34,0	8,18	24,3	0.307692	0.888889	0.581197	0.821936	0.548788	0.551665	0.605098
Chr9	997530	A	G	0,24	34,0	9,22	29,4	0.290323	0.878788	0.588465	0.832216	0.548754	0.539592	0.605098
Chr9	997707	C	T	0,29	24,0	11,21	36,6	0.34375	0.857143	0.513393	0.726047	0.54874	0.612065	0.605098
Chr9	997712	A	T	0,29	27,0	12,21	37,7	0.363636	0.840909	0.477273	0.674966	0.54874	0.650826	0.605098
Chr9	999097	G	A	0,34	21,0	4,36	36,0	0.1	1	0.9	1.27279	0.548632	0.692107	0.60479
Chr9	999207	A	G	0,34	25,0	9,31	39,0	0.225	1	0.775	1.09602	0.548624	0.710641	0.60479
Chr9	999237	T	A	0,36	28,0	8,31	40,0	0.205128	1	0.794872	1.12412	0.548621	0.737409	0.60479
Chr9	999397	C	T	0,28	26,0	13,20	37,0	0.393939	1	0.606061	0.857099	0.548609	0.65605	0.60479
Chr9	999868	T	A	0,34	29,0	14,22	42,0	0.388889	1	0.611111	0.864242	0.548572	0.639146	0.60479
Chr9	1000485	T	G	0,30	31,0	10,21	31,7	0.322581	0.815789	0.493209	0.697503	0.548524	0.615171	0.60479
Chr9	1001081	T	G	0,35	37,0	13,29	35,0	0.309524	1	0.690476	0.976481	0.548478	0.652099	0.60479
Chr9	1001193	C	T	0,26	37,0	13,27	34,0	0.325	1	0.675	0.954594	0.548469	0.669411	0.60479
Chr9	1002128	T	C	0,36	35,0	9,34	37,0	0.209302	1	0.790698	1.11822	0.548396	0.690809	0.60479
Chr9	1002463	A	G	0,31	22,0	13,30	27,0	0.302326	1	0.697674	0.986661	0.54837	0.678428	0.60479
Chr9	1004156	A	C	0,34	34,0	10,23	28,3	0.30303	0.903226	0.600196	0.848805	0.548239	0.655193	0.606706
Chr9	1004414	T	C	0,35	26,0	6,29	28,7	0.171429	0.8	0.628571	0.888934	0.548219	0.612053	0.606706
Chr9	1004817	A	C	0,35	17,0	15,19	38,0	0.441176	1	0.558824	0.790296	0.548187	0.586154	0.606706
Chr9	1004843	C	T	0,33	17,0	17,23	38,0	0.425	1	0.575	0.813173	0.548185	0.60125	0.606706
Chr9	1004889	G	A	0,31	19,0	19,25	45,0	0.431818	1	0.568182	0.80353	0.548182	0.616445	0.606706
Chr9	1005023	A	G	0,35	23,0	12,25	35,0	0.324324	1	0.675676	0.95555	0.548171	0.624176	0.606706
Chr9	1005053	A	G	0,31	23,0	13,31	35,0	0.295455	1	0.704545	0.996378	0.548169	0.628324	0.606706
Chr9	1005115	A	G	0,25	28,0	13,32	39,5	0.288889	0.886364	0.597475	0.844957	0.548164	0.659369	0.607337
Chr9	1005125	G	A	0,29	28,0	14,33	42,5	0.297872	0.893617	0.595745	0.84251	0.548163	0.654234	0.607337
Chr9	1006042	G	A	0,35	22,0	13,34	28,0	0.276596	1	0.723404	1.02305	0.548092	0.612445	0.607666
Chr9	1006505	G	T	0,34	22,0	7,13	30,0	0.35	1	0.65	0.919239	0.548056	0.587184	0.607666
Chr9	1006879	A	G	0,23	23,0	10,21	18,4	0.322581	0.818182	0.495601	0.700886	0.548027	0.611625	0.607924
Chr9	1007234	G	A	0,21	26,0	11,19	31,6	0.366667	0.837838	0.471171	0.666337	0.547999	0.591389	0.607812
Chr9	1007513	C	T	0,26	32,0	11,28	32,0	0.282051	1	0.717949	1.01533	0.547977	0.588802	0.607812
Chr9	1007634	C	T	0,21	25,0	10,26	36,4	0.277778	0.9	0.622222	0.879955	0.547968	0.601599	0.607812
Chr9	1007759	T	C	0,23	30,0	9,31	25,4	0.225	0.862069	0.637069	0.900952	0.547958	0.652819	0.607812
Chr9	1008127	C	A	0,34	20,0	12,23	37,4	0.342857	0.902439	0.559582	0.791368	0.54793	0.632306	0.607812
Chr9	1008638	G	T	0,39	33,0	9,24	39,0	0.272727	1	0.727273	1.02852	0.54789	0.644704	0.607812
Chr9	1008835	A	G	0,29	28,0	10,16	40,0	0.384615	1	0.615385	0.870285	0.547875	0.639512	0.607341
Chr9	1008987	G	T	0,33	29,0	12,26	44,0	0.315789	1	0.684211	0.96762	0.547863	0.668337	0.607341
Chr9	1009027	T	G	0,34	23,0	14,22	39,0	0.388889	1	0.611111	0.864242	0.54786	0.65228	0.607341
Chr9	1009117	C	T	0,39	21,0	8,19	35,0	0.296296	1	0.703704	0.995187	0.547853	0.625076	0.607341
Chr9	1010054	C	T	0,26	25,0	7,20	29,3	0.259259	0.90625	0.646991	0.914983	0.54778	0.605475	0.607341
Chr9	1010110	C	T	0,27	30,0	11,15	37,4	0.423077	0.902439	0.479362	0.67792	0.547775	0.616372	0.607341
Chr9	1010184	T	G	0,38	29,0	12,17	39,0	0.413793	1	0.586207	0.829022	0.54777	0.621086	0.607341
Chr9	1010285	A	G	0,35	33,0	7,22	39,4	0.241379	0.906977	0.665597	0.941297	0.547762	0.628831	0.607341
Chr9	1011302	T	C	0,26	28,0	9,24	48,0	0.272727	1	0.727273	1.02852	0.547683	0.638315	0.607341
Chr9	1012033	C	T	0,33	37,0	11,24	35,0	0.314286	1	0.685714	0.969746	0.547626	0.652324	0.607235
Chr9	1012434	C	T	0,33	30,0	10,25	26,6	0.285714	0.8125	0.526786	0.744988	0.547595	0.654688	0.607235
Chr9	1015424	A	G	0,27	29,0	11,21	44,0	0.34375	1	0.65625	0.928078	0.547362	0.60294	0.607821
Chr9	1016894	C	G	0,33	25,0	10,21	45,0	0.322581	1	0.677419	0.958016	0.547248	0.597376	0.608388
Chr9	1017973	A	G	0,31	25,0	16,23	29,4	0.410256	0.878788	0.468531	0.662604	0.547164	0.627503	0.608235
Chr9	1019243	G	C	0,29	31,0	13,25	44,0	0.342105	1	0.657895	0.930404	0.547065	0.59911	0.607903
Chr9	1020660	G	A	0,27	34,0	10,21	25,0	0.322581	1	0.677419	0.958016	0.546955	0.586923	0.608536
Chr9	1024846	G	A	0,32	32,0	17,18	27,0	0.485714	1	0.514286	0.72731	0.54663	0.598284	0.608175
Chr9	1025017	C	T	0,34	30,0	7,19	31,4	0.269231	0.885714	0.616484	0.871839	0.546617	0.604205	0.608175
Chr9	1025089	A	C	0,34	31,0	10,22	31,6	0.3125	0.837838	0.525338	0.74294	0.546611	0.597754	0.608175
Chr9	1025662	T	G	0,16	21,0	10,22	38,0	0.3125	1	0.6875	0.972272	0.546567	0.605179	0.608175
Chr9	1026156	C	T	0,28	25,0	11,20	38,0	0.354839	1	0.645161	0.912396	0.546528	0.615215	0.608175
Chr9	1026742	C	T	0,31	22,0	11,20	29,3	0.354839	0.90625	0.551411	0.779813	0.546483	0.625831	0.608175
Chr9	1027012	C	T	0,39	19,0	10,20	51,0	0.333333	1	0.666667	0.942809	0.546462	0.61599	0.608175
Chr9	1027166	T	G	0,30	24,0	11,28	37,6	0.282051	0.860465	0.578414	0.818001	0.54645	0.593024	0.608175
Chr9	1027337	A	G	0,33	29,0	11,36	41,6	0.234043	0.87234	0.638298	0.90269	0.546436	0.620242	0.608175
Chr9	1027851	A	G	0,21	39,0	14,27	34,5	0.341463	0.871795	0.530331	0.750002	0.546396	0.571851	0.608175
Chr9	1028658	A	G	0,30	28,0	10,22	31,0	0.3125	1	0.6875	0.972272	0.546334	0.575691	0.608078
Chr9	1029703	A	T	0,45	33,0	18,29	42,10	0.382979	0.807692	0.424714	0.600636	0.546253	0.579345	0.608078
Chr9	1029790	C	T	0,39	30,0	14,32	46,5	0.304348	0.901961	0.597613	0.845152	0.546246	0.535778	0.608078
Chr9	1030039	C	G	0,24	26,0	8,28	29,4	0.222222	0.878788	0.656566	0.928524	0.546226	0.500981	0.608078
Chr9	1030330	G	A	0,35	23,0	15,25	33,15	0.375	0.6875	0.3125	0.441942	0.546204	0.518741	0.608078
Chr9	1031053	A	T	0,36	27,0	18,19	25,0	0.486486	1	0.513514	0.726218	0.546148	0.535804	0.608078
Chr9	1031055	C	A	0,34	27,0	18,19	24,0	0.486486	1	0.513514	0.726218	0.546148	0.531824	0.608078
Chr9	1031173	G	A	0,27	34,0	13,28	29,0	0.317073	1	0.682927	0.965804	0.546138	0.597037	0.608078
Chr9	1031439	T	G	0,25	35,0	7,18	44,4	0.28	0.916667	0.636667	0.900383	0.546118	0.618473	0.608078
Chr9	1031460	G	A	0,26	36,0	7,17	40,3	0.291667	0.930233	0.638566	0.903069	0.546116	0.64342	0.608078
Chr9	1031835	T	G	0,28	39,0	11,18	40,0	0.37931	1	0.62069	0.877788	0.546087	0.619655	0.608078
Chr9	1032519	A	T	0,38	29,0	9,22	26,2	0.290323	0.928571	0.638249	0.90262	0.546034	0.581704	0.608078
Chr9	1033006	C	T	0,35	23,0	17,22	41,0	0.435897	1	0.564103	0.797761	0.545996	0.587325	0.608078
Chr9	1033179	T	C	0,29	24,0	13,21	34,7	0.382353	0.829268	0.446915	0.632034	0.545983	0.552076	0.608078
Chr9	1034010	C	T	0,24	28,0	12,24	32,0	0.333333	1	0.666667	0.942809	0.545918	0.552631	0.608078
Chr9	1034393	T	G	0,22	31,0	10,8	32,0	0.555556	1	0.444444	0.628539	0.545888	0.564719	0.608078
Chr9	1035512	T	C	0,36	24,0	14,25	48,0	0.358974	1	0.641026	0.906547	0.545801	0.599881	0.608188
Chr9	1035714	C	T	0,32	23,0	10,29	37,5	0.25641	0.880952	0.624542	0.883236	0.545786	0.592522	0.608188
Chr9	1036305	C	A	20,2	0,19	17,5	3,17	0.227273	0.85	0.622727	0.880669	0.54574	0.66039	0.608188
Chr9	1036306	C	T	1,19	14,0	5,17	18,3	0.227273	0.857143	0.62987	0.890771	0.54574	0.659814	0.608188
Chr9	1036795	G	A	0,30	24,0	8,29	36,0	0.216216	1	0.783784	1.10844	0.545702	0.672915	0.608188
Chr9	1037175	C	T	0,39	28,0	10,23	32,2	0.30303	0.941176	0.638146	0.902475	0.545672	0.674083	0.608188
Chr9	1037532	C	T	0,35	26,0	5,21	30,4	0.192308	0.882353	0.690045	0.975871	0.545645	0.693909	0.608282
Chr9	1038222	C	T	0,40	29,0	13,22	37,0	0.371429	1	0.628571	0.888934	0.545591	0.66129	0.608282
Chr9	1039123	T	C	0,37	26,0	8,28	39,2	0.222222	0.95122	0.728997	1.03096	0.545521	0.614003	0.608282
Chr9	1039628	T	C	0,35	26,0	11,18	27,0	0.37931	1	0.62069	0.877788	0.545482	0.557693	0.608282
Chr9	1039776	G	C	0,24	29,0	12,15	33,6	0.444444	0.846154	0.401709	0.568103	0.54547	0.49107	0.608282
Chr9	1039800	T	A	0,25	27,0	12,15	29,5	0.444444	0.852941	0.408497	0.577702	0.545468	0.46527	0.608282
Chr9	1039810	A	T	0,22	23,0	14,10	29,4	0.583333	0.878788	0.295455	0.417836	0.545468	0.46891	0.608282
Chr9	1040709	T	C	0,30	23,0	10,15	40,0	0.4	1	0.6	0.848528	0.545398	0.565039	0.608282
Chr9	1045073	A	T	0,32	36,0	13,23	27,0	0.361111	1	0.638889	0.903525	0.545059	0.587951	0.607568
Chr9	1045603	T	C	0,33	38,0	4,30	37,0	0.117647	1	0.882353	1.24784	0.545018	0.643566	0.607568
Chr9	1047232	A	T	0,35	24,0	10,23	38,8	0.30303	0.826087	0.523057	0.739714	0.544892	0.676276	0.606909
Chr9	1047317	A	G	0,28	36,0	9,27	28,6	0.25	0.823529	0.573529	0.811093	0.544885	0.690316	0.606909
Chr9	1048855	T	C	0,30	25,0	5,31	37,4	0.138889	0.902439	0.76355	1.07982	0.544766	0.614303	0.607061
Chr9	1050631	C	T	0,38	34,0	16,39	41,0	0.290909	1	0.709091	1.00281	0.544628	0.680525	0.608523
Chr9	1057833	C	T	0,25	32,0	14,27	27,5	0.341463	0.84375	0.502287	0.710341	0.544069	0.693722	0.610441
Chr9	1058239	A	C	0,37	19,0	7,41	27,0	0.145833	1	0.854167	1.20797	0.544038	0.654944	0.610986
Chr9	1058864	G	A	0,21	28,0	11,28	47,4	0.282051	0.921569	0.639517	0.904414	0.543989	0.607457	0.610986
Chr9	1061843	A	G	0,24	31,0	13,25	31,3	0.342105	0.911765	0.569659	0.80562	0.543758	0.607	0.61082
Chr9	1064326	G	A	0,32	26,0	16,27	27,5	0.372093	0.84375	0.471657	0.667024	0.543566	0.556167	0.611936
Chr9	1064504	A	G	0,28	30,0	15,15	46,0	0.5	1	0.5	0.707107	0.543552	0.539374	0.611903
Chr9	1065398	C	A	0,40	35,0	14,21	38,0	0.4	1	0.6	0.848528	0.543482	0.556871	0.61174
Chr9	1067354	T	A	0,35	29,0	11,25	31,5	0.305556	0.861111	0.555556	0.785674	0.543331	0.608694	0.613832
Chr9	1069432	A	G	0,26	30,0	12,23	33,0	0.342857	1	0.657143	0.92934	0.54317	0.584619	0.612885
Chr9	1070087	A	G	0,26	27,0	7,19	22,0	0.269231	1	0.730769	1.03346	0.543119	0.560577	0.613849
Chr9	1070836	T	C	0,42	27,0	19,17	49,5	0.527778	0.907407	0.37963	0.536877	0.543061	0.570396	0.612891
Chr9	1071830	T	C	0,37	41,0	14,26	39,8	0.35	0.829787	0.479787	0.678522	0.542984	0.508369	0.612134
Chr9	1071894	G	T	0,31	35,0	13,30	39,4	0.302326	0.906977	0.604651	0.855106	0.542979	0.475248	0.611658
Chr9	1072003	C	T	0,29	28,0	19,26	30,9	0.422222	0.769231	0.347009	0.490744	0.54297	0.532655	0.611658
Chr9	1072821	A	C	0,31	29,0	12,26	37,5	0.315789	0.880952	0.565163	0.799261	0.542907	0.573283	0.612004
Chr9	1073325	T	C	0,34	29,0	12,24	37,0	0.333333	1	0.666667	0.942809	0.542868	0.570131	0.61138
Chr9	1075195	A	T	0,24	20,0	13,28	34,0	0.317073	1	0.682927	0.965804	0.542723	0.647071	0.61106
Chr9	1075978	T	G	0,33	24,0	9,21	24,3	0.3	0.888889	0.588889	0.832815	0.542662	0.676143	0.610887
Chr9	1076388	G	T	0,27	28,0	11,30	32,0	0.268293	1	0.731707	1.03479	0.542631	0.626664	0.610887
Chr9	1080324	T	A	0,39	23,0	11,27	38,0	0.289474	1	0.710526	1.00484	0.542326	0.590078	0.611878
Chr9	1080634	A	G	0,30	23,0	13,22	34,9	0.371429	0.790698	0.419269	0.592936	0.542302	0.559084	0.611664
Chr9	1080693	A	G	0,42	21,0	13,26	30,6	0.333333	0.833333	0.5	0.707107	0.542297	0.507743	0.611664
Chr9	1080721	C	A	0,46	21,0	17,26	34,7	0.395349	0.829268	0.433919	0.613655	0.542295	0.514209	0.611664
Chr9	1082829	A	T	0,36	20,0	17,23	36,4	0.425	0.9	0.475	0.671751	0.542132	0.563734	0.611322
Chr9	1083081	A	G	0,33	29,0	9,26	38,0	0.257143	1	0.742857	1.05056	0.542112	0.588352	0.611265
Chr9	1083219	C	A	0,45	19,0	9,31	33,4	0.225	0.891892	0.666892	0.943128	0.542101	0.634289	0.611265
Chr9	1083286	A	G	0,40	24,0	7,20	30,4	0.259259	0.882353	0.623094	0.881188	0.542096	0.665605	0.611265
Chr9	1083340	T	C	0,41	30,0	7,25	30,4	0.21875	0.882353	0.663603	0.938476	0.542092	0.626855	0.611265
Chr9	1083662	A	T	0,38	24,0	14,24	46,0	0.368421	1	0.631579	0.893188	0.542067	0.588801	0.611265
Chr9	1083803	T	G	0,35	29,0	15,27	29,3	0.357143	0.90625	0.549107	0.776555	0.542056	0.571372	0.611265
Chr9	1084391	G	A	0,37	30,0	18,26	31,4	0.409091	0.885714	0.476623	0.674047	0.542011	0.559286	0.611552
Chr9	1084540	T	A	0,35	29,0	12,22	32,4	0.352941	0.888889	0.535948	0.757945	0.541999	0.58419	0.611552
Chr9	1085372	G	A	0,22	31,0	8,20	32,4	0.285714	0.888889	0.603175	0.853018	0.541935	0.602146	0.610494
Chr9	1085789	C	T	0,22	35,0	10,31	41,0	0.243902	1	0.756098	1.06928	0.541902	0.6346	0.610196
Chr9	1086670	T	A	0,22	32,0	13,23	49,0	0.361111	1	0.638889	0.903525	0.541834	0.65741	0.611219
Chr9	1086671	T	A	0,22	32,0	13,23	49,0	0.361111	1	0.638889	0.903525	0.541834	0.651793	0.611219
Chr9	1087927	T	C	0,17	31,0	8,24	27,3	0.25	0.9	0.65	0.919239	0.541737	0.628015	0.610648
Chr9	1088170	A	G	0,28	34,0	11,28	30,5	0.282051	0.857143	0.575092	0.813302	0.541718	0.638458	0.610648
Chr9	1089237	T	C	0,38	35,0	10,29	42,5	0.25641	0.893617	0.637207	0.901146	0.541635	0.617907	0.611161
Chr9	1096118	A	G	0,37	31,0	7,26	28,3	0.212121	0.903226	0.691105	0.977369	0.541103	0.645801	0.611512
Chr9	1098026	T	G	0,32	22,0	11,28	36,8	0.282051	0.818182	0.536131	0.758203	0.540955	0.701371	0.61413
Chr9	1103098	C	A	0,34	37,0	12,45	40,0	0.210526	1	0.789474	1.11648	0.540563	0.72393	0.609442
Chr9	1103648	T	G	0,19	35,0	5,29	45,0	0.147059	1	0.852941	1.20624	0.54052	0.72218	0.61013
Chr9	1105109	C	T	0,19	31,0	8,24	37,0	0.25	1	0.75	1.06066	0.540407	0.748287	0.610704
Chr9	1105736	C	T	0,28	27,0	6,24	30,4	0.2	0.882353	0.682353	0.964993	0.540359	0.690392	0.610834
Chr9	1106878	C	G	0,34	30,0	13,26	37,0	0.333333	1	0.666667	0.942809	0.54027	0.639035	0.610125
Chr9	1108738	A	C	1,17	28,0	15,15	29,0	0.5	1	0.5	0.707107	0.540126	0.634489	0.610198
Chr9	1115737	A	T	0,34	30,0	6,18	33,6	0.25	0.846154	0.596154	0.843089	0.539585	0.624025	0.611807
Chr9	1116669	T	C	0,36	24,0	6,16	42,0	0.272727	1	0.727273	1.02852	0.539513	0.612797	0.611376
Chr9	1116767	A	G	0,30	26,0	9,25	34,4	0.264706	0.894737	0.630031	0.890998	0.539506	0.626975	0.611376
Chr9	1117533	T	C	0,28	20,0	11,27	27,3	0.289474	0.9	0.610526	0.863415	0.539446	0.617438	0.610615
Chr9	1117737	C	T	0,37	24,0	11,28	29,5	0.282051	0.852941	0.57089	0.80736	0.539431	0.609126	0.610238
Chr9	1118316	G	A	0,30	26,0	16,33	21,3	0.326531	0.875	0.548469	0.775653	0.539386	0.555977	0.61138
Chr9	1119457	C	G	0,35	31,0	11,24	47,0	0.314286	1	0.685714	0.969746	0.539298	0.578316	0.610724
Chr9	1121331	A	T	0,37	26,0	17,18	34,6	0.485714	0.85	0.364286	0.515178	0.539153	0.569051	0.611783
Chr9	1122222	A	C	0,33	32,0	10,26	47,0	0.277778	1	0.722222	1.02138	0.539084	0.596708	0.611783
Chr9	1124262	C	T	0,23	26,0	13,25	26,4	0.342105	0.866667	0.524561	0.741842	0.538926	0.576702	0.612346
Chr9	1124652	G	A	0,40	35,0	7,31	27,4	0.184211	0.870968	0.686757	0.971221	0.538896	0.628703	0.612346
Chr9	1128485	T	A	0,34	26,0	8,23	27,5	0.258065	0.84375	0.585685	0.828284	0.5386	0.607788	0.614059
Chr9	1134510	C	T	0,25	29,0	8,23	30,4	0.258065	0.882353	0.624288	0.882877	0.538135	0.628896	0.615292
Chr9	1134525	A	G	0,26	26,0	9,25	30,4	0.264706	0.882353	0.617647	0.873485	0.538134	0.615088	0.615292
Chr9	1137246	C	T	0,34	20,0	12,37	28,4	0.244898	0.875	0.630102	0.891099	0.537924	0.583909	0.614623
Chr9	1140842	C	T	0,36	23,0	12,40	28,5	0.230769	0.848485	0.617716	0.873582	0.537646	0.570816	0.618882
Chr9	1143877	T	C	0,31	28,0	15,19	27,4	0.441176	0.870968	0.429791	0.607817	0.537412	0.547034	0.6189
Chr9	1146299	A	C	0,26	27,0	11,23	30,4	0.323529	0.882353	0.558824	0.790296	0.537225	0.549672	0.61711
Chr9	1147113	A	G	0,43	31,0	11,18	36,5	0.37931	0.878049	0.498738	0.705323	0.537162	0.525904	0.61719
Chr9	1148384	C	A	0,32	33,0	8,25	31,4	0.242424	0.885714	0.64329	0.90975	0.537064	0.586287	0.617872
Chr9	1148878	G	A	0,28	25,0	16,27	27,4	0.372093	0.870968	0.498875	0.705515	0.537026	0.612984	0.617147
Chr9	1148999	G	A	0,26	28,0	11,30	32,0	0.268293	1	0.731707	1.03479	0.537016	0.642125	0.617147
Chr9	1149106	T	C	0,27	27,0	12,27	44,0	0.307692	1	0.692308	0.979071	0.537008	0.632616	0.617147
Chr9	1149193	T	C	0,36	29,0	16,29	42,0	0.355556	1	0.644444	0.911382	0.537001	0.644548	0.617147
Chr9	1149257	G	T	0,37	30,0	19,28	44,0	0.404255	1	0.595745	0.84251	0.536996	0.637694	0.617341
Chr9	1149462	T	C	0,35	37,0	14,27	36,4	0.341463	0.9	0.558537	0.78989	0.536981	0.659232	0.617341
Chr9	1149523	A	G	0,27	36,0	5,20	35,4	0.2	0.897436	0.697436	0.986323	0.536976	0.678915	0.617341
Chr9	1149677	G	A	0,23	24,0	7,28	34,0	0.2	1	0.8	1.13137	0.536964	0.712707	0.618241
Chr9	1154117	A	C	0,36	28,0	9,26	34,0	0.257143	1	0.742857	1.05056	0.536622	0.7176	0.61654
Chr9	1154135	A	G	0,33	30,0	8,26	38,0	0.235294	1	0.764706	1.08146	0.53662	0.693847	0.61654
Chr9	1155653	T	C	0,33	29,0	12,31	25,4	0.27907	0.862069	0.582999	0.824485	0.536503	0.665426	0.615977
Chr9	1156382	C	T	0,33	28,0	15,31	38,4	0.326087	0.904762	0.578675	0.81837	0.536447	0.655744	0.615977
Chr9	1156956	C	T	0,38	24,0	13,25	34,0	0.342105	1	0.657895	0.930404	0.536403	0.648257	0.615977
Chr9	1157081	T	C	0,32	22,0	11,25	38,0	0.305556	1	0.694444	0.982093	0.536393	0.681657	0.615977
Chr9	1157167	C	T	0,25	21,0	12,32	35,0	0.272727	1	0.727273	1.02852	0.536386	0.65426	0.615977
Chr9	1158132	G	A	0,22	28,0	11,33	35,0	0.25	1	0.75	1.06066	0.536312	0.610373	0.616529
Chr9	1159400	A	T	0,24	30,0	12,14	28,3	0.461538	0.903226	0.441687	0.62464	0.536214	0.602913	0.615252
Chr9	1159401	G	T	0,24	28,0	12,14	27,3	0.461538	0.9	0.438462	0.620078	0.536214	0.590792	0.615252
Chr9	1161030	A	T	0,34	28,0	12,23	35,0	0.342857	1	0.657143	0.92934	0.536088	0.565119	0.614911
Chr9	1161170	C	G	0,33	26,0	9,18	42,0	0.333333	1	0.666667	0.942809	0.536078	0.636112	0.614911
Chr9	1161541	G	A	0,36	35,0	11,27	41,4	0.289474	0.911111	0.621637	0.879128	0.536049	0.690525	0.614708
Chr9	1161774	C	A	1,29	31,0	4,33	38,4	0.108108	0.904762	0.796654	1.12664	0.536031	0.697986	0.614708
Chr9	1163173	A	T	0,33	19,0	11,27	26,0	0.289474	1	0.710526	1.00484	0.535923	0.682299	0.614542
Chr9	1163174	T	A	0,33	19,0	11,25	26,0	0.305556	1	0.694444	0.982093	0.535923	0.671764	0.614542
Chr9	1163524	G	A	0,22	31,0	14,20	35,0	0.411765	1	0.588235	0.83189	0.535896	0.651827	0.613576
Chr9	1164736	A	G	0,35	27,0	17,38	36,5	0.309091	0.878049	0.568958	0.804628	0.535803	0.660742	0.61398
Chr9	1165950	T	G	0,27	33,0	10,23	37,0	0.30303	1	0.69697	0.985664	0.535709	0.653166	0.614292
Chr9	1168076	G	A	0,47	20,0	12,37	40,0	0.244898	1	0.755102	1.06788	0.535545	0.641769	0.614251
Chr9	1168426	T	C	0,40	28,0	8,28	29,4	0.222222	0.878788	0.656566	0.928524	0.535518	0.653548	0.614251
Chr9	1169281	C	T	0,27	25,0	15,17	36,0	0.46875	1	0.53125	0.751301	0.535452	0.638478	0.614251
Chr9	1170445	A	G	0,22	34,0	7,24	35,6	0.225806	0.853659	0.627852	0.887917	0.535363	0.599223	0.613485
Chr9	1170926	C	G	0,40	35,0	14,23	36,0	0.378378	1	0.621622	0.879106	0.535326	0.56276	0.614807
Chr9	1170984	G	A	0,39	31,0	15,19	33,0	0.441176	1	0.558824	0.790296	0.535321	0.580945	0.614807
Chr9	1171337	G	T	0,25	31,0	17,24	32,4	0.414634	0.888889	0.474255	0.670697	0.535294	0.600374	0.614807
Chr9	1171816	C	A	0,24	21,0	6,20	29,5	0.230769	0.852941	0.622172	0.879884	0.535257	0.589686	0.615334
Chr9	1172653	C	A	0,38	26,0	11,29	50,0	0.275	1	0.725	1.0253	0.535192	0.632207	0.617143
Chr9	1173498	C	A	0,28	32,0	9,27	18,4	0.25	0.818182	0.568182	0.80353	0.535127	0.680214	0.617155
Chr9	1173688	G	A	0,27	30,0	8,27	24,0	0.228571	1	0.771429	1.09096	0.535113	0.677208	0.617155
Chr9	1176419	T	C	0,25	25,0	12,30	30,0	0.285714	1	0.714286	1.01015	0.534902	0.638771	0.616878
Chr9	1177531	C	T	0,31	32,0	12,30	25,3	0.285714	0.892857	0.607143	0.85863	0.534817	0.636246	0.616878
Chr9	1178069	T	C	0,28	40,0	12,25	24,4	0.324324	0.857143	0.532819	0.753519	0.534775	0.614688	0.618251
Chr9	1180614	G	A	0,32	26,0	9,18	24,3	0.333333	0.888889	0.555556	0.785674	0.534579	0.592466	0.618792
Chr9	1180901	T	C	0,32	29,0	10,34	49,6	0.227273	0.890909	0.663636	0.938524	0.534557	0.591037	0.621211
Chr9	1181038	G	T	0,27	19,0	12,30	32,4	0.285714	0.888889	0.603175	0.853018	0.534547	0.597919	0.621211
Chr9	1181039	A	C	0,27	17,0	12,30	31,4	0.285714	0.885714	0.6	0.848528	0.534546	0.635645	0.621211
Chr9	1181225	C	A	0,25	33,0	8,20	29,5	0.285714	0.852941	0.567227	0.80218	0.534532	0.617579	0.621211
Chr9	1184020	C	T	0,32	27,0	11,32	39,0	0.255814	1	0.744186	1.05244	0.534317	0.627897	0.622235
Chr9	1185526	C	T	0,26	33,0	9,19	34,4	0.321429	0.894737	0.573308	0.81078	0.534201	0.592619	0.623477
Chr9	1186021	T	A	0,36	24,0	10,30	38,4	0.25	0.904762	0.654762	0.925973	0.534163	0.625515	0.622818
Chr9	1187537	C	T	0,27	26,0	14,18	31,5	0.4375	0.861111	0.423611	0.599077	0.534046	0.601189	0.622157
Chr9	1189144	G	A	0,32	33,0	11,30	32,0	0.268293	1	0.731707	1.03479	0.533922	0.615939	0.622254
Chr9	1189328	T	C	0,35	37,0	10,28	31,4	0.263158	0.885714	0.622556	0.880428	0.533908	0.62213	0.622532
Chr9	1190022	A	G	0,30	37,0	12,22	44,0	0.352941	1	0.647059	0.915079	0.533855	0.658619	0.622532
Chr9	1190856	T	C	0,37	37,0	11,24	32,0	0.314286	1	0.685714	0.969746	0.533791	0.627807	0.622532
Chr9	1191616	A	G	0,31	35,0	13,20	40,0	0.393939	1	0.606061	0.857099	0.533732	0.621109	0.621266
Chr9	1191925	G	A	0,33	33,0	14,29	28,3	0.325581	0.903226	0.577644	0.816913	0.533708	0.596243	0.62166
Chr9	1193151	A	T	0,39	35,0	11,26	39,5	0.297297	0.886364	0.589066	0.833066	0.533614	0.564785	0.62166
Chr9	1193818	T	C	0,25	36,0	21,23	40,0	0.477273	1	0.522727	0.739248	0.533563	0.560551	0.62166
Chr9	1193923	G	A	0,28	43,0	15,24	42,4	0.384615	0.913043	0.528428	0.74731	0.533555	0.503443	0.62166
Chr9	1194113	C	A	0,24	28,0	13,28	46,5	0.317073	0.901961	0.584888	0.827156	0.53354	0.44563	0.62166
Chr9	1194493	T	G	0,17	25,0	11,9	16,3	0.55	0.842105	0.292105	0.413099	0.533511	0.443941	0.62166
Chr9	1194526	T	G	1,18	27,0	16,16	20,5	0.5	0.8	0.3	0.424264	0.533508	0.489607	0.62166
Chr9	1195398	G	C	0,32	25,0	17,18	23,0	0.485714	1	0.514286	0.72731	0.533441	0.469508	0.621084
Chr9	1198013	T	A	0,38	29,0	9,28	36,0	0.243243	1	0.756757	1.07022	0.53324	0.553944	0.617099
Chr9	1199279	G	A	0,37	29,0	19,27	35,4	0.413043	0.897436	0.484392	0.685034	0.533142	0.573733	0.61749
Chr9	1199373	A	C	0,33	30,0	12,30	35,0	0.285714	1	0.714286	1.01015	0.533135	0.590876	0.61749
Chr9	1200466	T	A	0,34	28,0	20,19	31,3	0.512821	0.911765	0.398944	0.564192	0.533051	0.590876	0.61749
Chr9	1200515	T	C	0,36	30,0	16,24	32,0	0.4	1	0.6	0.848528	0.533047	0.590549	0.61749
Chr9	1201425	T	A	0,33	32,0	9,28	44,0	0.243243	1	0.756757	1.07022	0.532977	0.592136	0.61749
Chr9	1201983	G	A	0,30	34,0	11,18	25,4	0.37931	0.862069	0.482759	0.682724	0.532934	0.656098	0.61749
Chr9	1202354	A	G	0,27	28,0	10,26	39,0	0.277778	1	0.722222	1.02138	0.532906	0.638181	0.61749
Chr9	1202588	A	G	0,26	21,0	9,23	41,0	0.28125	1	0.71875	1.01647	0.532888	0.62496	0.61749
Chr9	1203077	A	C	0,32	30,0	13,35	25,7	0.270833	0.78125	0.510417	0.721838	0.53285	0.664594	0.61749
Chr9	1203515	C	T	0,40	23,0	6,37	44,9	0.139535	0.830189	0.690654	0.976732	0.532817	0.641202	0.616656
Chr9	1203605	G	A	0,40	18,0	6,27	44,7	0.181818	0.862745	0.680927	0.962976	0.53281	0.634595	0.616656
Chr9	1203966	G	T	0,31	27,0	15,23	24,0	0.394737	1	0.605263	0.855971	0.532782	0.673421	0.615503
Chr9	1204050	G	A	0,30	27,0	11,24	25,0	0.314286	1	0.685714	0.969746	0.532775	0.652333	0.615503
Chr9	1204104	C	G	0,33	29,0	13,31	34,0	0.295455	1	0.704545	0.996378	0.532771	0.614789	0.615503
Chr9	1207298	A	G	0,50	35,0	13,29	34,4	0.309524	0.894737	0.585213	0.827616	0.532526	0.660403	0.614253
Chr9	1210019	G	A	0,28	38,0	10,21	31,7	0.322581	0.815789	0.493209	0.697503	0.532316	0.638863	0.613805
Chr9	1210490	C	T	0,33	32,0	5,25	38,0	0.166667	1	0.833333	1.17851	0.53228	0.604123	0.613805
Chr9	1210613	C	G	0,35	37,0	12,35	25,5	0.255319	0.833333	0.578014	0.817435	0.532271	0.618186	0.613808
Chr9	1210670	C	T	0,33	37,0	12,29	28,6	0.292683	0.823529	0.530846	0.75073	0.532266	0.625973	0.613808
Chr9	1211013	C	T	0,24	36,0	13,42	33,4	0.236364	0.891892	0.655528	0.927057	0.53224	0.576561	0.614887
Chr9	1211579	T	C	0,28	27,0	12,23	35,5	0.342857	0.875	0.532143	0.752564	0.532196	0.606413	0.614887
Chr9	1211963	T	A	0,31	37,0	12,33	29,5	0.266667	0.852941	0.586275	0.829117	0.532167	0.645698	0.614887
Chr9	1213344	T	G	0,39	32,0	12,32	47,0	0.272727	1	0.727273	1.02852	0.532061	0.65241	0.612667
Chr9	1213345	T	C	0,39	32,0	12,32	46,0	0.272727	1	0.727273	1.02852	0.532061	0.702231	0.612667
Chr9	1213482	C	G	0,28	23,0	7,24	43,4	0.225806	0.914894	0.689087	0.974516	0.53205	0.736492	0.612667
Chr9	1213542	T	G	1,30	20,0	7,25	45,0	0.21875	1	0.78125	1.10485	0.532046	0.719708	0.612667
Chr9	1214268	C	T	0,36	22,0	8,25	43,0	0.242424	1	0.757576	1.07137	0.53199	0.678502	0.612138
Chr9	1214727	A	G	0,41	31,0	8,31	28,5	0.205128	0.848485	0.643357	0.909844	0.531954	0.667958	0.612138
Chr9	1216316	T	C	0,37	27,0	13,23	45,6	0.361111	0.882353	0.521242	0.737147	0.531832	0.643136	0.610315
Chr9	1216877	G	C	0,17	32,0	12,21	28,0	0.363636	1	0.636364	0.899954	0.531789	0.580697	0.609688
Chr9	1216893	G	A	0,19	35,0	12,23	31,0	0.342857	1	0.657143	0.92934	0.531788	0.558086	0.609688
Chr9	1217502	T	C	0,40	23,0	21,30	30,5	0.411765	0.857143	0.445378	0.62986	0.531741	0.58111	0.609688
Chr9	1217659	C	T	0,44	27,0	10,23	25,5	0.30303	0.833333	0.530303	0.749962	0.531729	0.591185	0.609684
Chr9	1217981	C	T	0,23	29,0	16,28	37,0	0.363636	1	0.636364	0.899954	0.531704	0.563286	0.609864
Chr9	1218113	C	T	0,28	35,0	9,32	29,3	0.219512	0.90625	0.686738	0.971194	0.531694	0.638655	0.609864
Chr9	1218815	A	G	0,33	25,0	13,21	27,3	0.382353	0.9	0.517647	0.732063	0.53164	0.68042	0.609669
Chr9	1219969	C	T	0,23	31,0	8,37	30,0	0.177778	1	0.822222	1.1628	0.531552	0.666784	0.609316
Chr9	1220469	G	A	0,25	31,0	12,34	36,0	0.26087	1	0.73913	1.04529	0.531513	0.651388	0.609316
Chr9	1221027	T	C	0,40	27,0	9,27	27,6	0.25	0.818182	0.568182	0.80353	0.53147	0.69508	0.609316
Chr9	1221165	A	C	0,36	29,0	16,25	23,0	0.390244	1	0.609756	0.862325	0.53146	0.630453	0.609514
Chr9	1222379	T	A	0,34	26,0	5,31	42,6	0.138889	0.875	0.736111	1.04102	0.531366	0.627454	0.610133
Chr9	1222501	T	G	0,35	22,0	9,19	32,7	0.321429	0.820513	0.499084	0.705812	0.531357	0.629056	0.610133
Chr9	1223078	A	G	2,29	19,0	8,21	34,0	0.275862	1	0.724138	1.02409	0.531313	0.675526	0.6106
Chr9	1227134	A	T	0,50	34,0	9,26	30,6	0.257143	0.833333	0.57619	0.814856	0.531001	0.614283	0.610618
Chr9	1227589	T	G	0,30	34,0	6,32	41,0	0.157895	1	0.842105	1.19092	0.530966	0.580966	0.610618
Chr9	1229062	G	A	0,26	22,0	13,24	25,7	0.351351	0.78125	0.429899	0.607968	0.530853	0.597429	0.610734
Chr9	1229269	G	A	0,18	25,0	12,13	13,3	0.48	0.8125	0.3325	0.470226	0.530837	0.547229	0.610734
Chr9	1229805	G	T	0,27	28,0	6,25	38,0	0.193548	1	0.806452	1.14049	0.530796	0.507645	0.610117
Chr9	1231609	C	G	0,41	35,0	13,15	30,8	0.464286	0.789474	0.325188	0.459885	0.530658	0.546822	0.607149
Chr9	1233631	A	T	0,36	22,0	11,32	36,4	0.255814	0.9	0.644186	0.911017	0.530502	0.611901	0.606873
Chr9	1235845	C	T	0,31	21,0	11,42	30,6	0.207547	0.833333	0.625786	0.884995	0.530332	0.587196	0.606749
Chr9	1237087	G	T	0,30	21,0	13,25	42,0	0.342105	1	0.657895	0.930404	0.530237	0.64411	0.606749
Chr9	1237100	C	T	0,30	21,0	13,28	39,0	0.317073	1	0.682927	0.965804	0.530236	0.676384	0.606749
Chr9	1237132	G	A	0,23	22,0	16,25	40,0	0.390244	1	0.609756	0.862325	0.530233	0.672382	0.606749
Chr9	1238498	A	T	0,44	26,0	7,29	42,0	0.194444	1	0.805556	1.13923	0.530129	0.666222	0.606079
Chr9	1238648	C	A	0,37	23,0	12,26	47,4	0.315789	0.921569	0.605779	0.856701	0.530117	0.651	0.606079
Chr9	1238659	G	A	0,34	24,0	12,27	43,3	0.307692	0.934783	0.62709	0.88684	0.530116	0.686943	0.606079
Chr9	1238671	T	C	0,30	23,0	13,27	41,3	0.325	0.931818	0.606818	0.858171	0.530115	0.635636	0.606079
Chr9	1240496	G	A	0,14	24,0	4,15	29,0	0.210526	1	0.789474	1.11648	0.529975	0.615445	0.606345
Chr9	1240658	A	G	0,28	36,0	14,28	30,4	0.333333	0.882353	0.54902	0.776431	0.529963	0.638249	0.606345
Chr9	1241236	G	A	0,29	26,0	15,28	35,6	0.348837	0.853659	0.504821	0.713925	0.529918	0.63976	0.606296
Chr9	1242093	C	T	0,23	35,0	5,31	22,3	0.138889	0.88	0.741111	1.04809	0.529853	0.56906	0.606436
Chr9	1242617	G	C	0,29	17,0	11,27	47,5	0.289474	0.903846	0.614372	0.868854	0.529812	0.59865	0.606436
Chr9	1245103	C	T	0,30	26,0	18,23	35,5	0.439024	0.875	0.435976	0.616563	0.529622	0.613512	0.608154
Chr9	1245279	G	A	0,23	22,0	10,23	38,0	0.30303	1	0.69697	0.985664	0.529608	0.565795	0.608154
Chr9	1245458	T	C	0,32	26,0	7,22	32,7	0.241379	0.820513	0.579134	0.819018	0.529594	0.602921	0.608154
Chr9	1245589	C	T	0,27	24,0	13,23	38,6	0.361111	0.863636	0.502525	0.710678	0.529584	0.642392	0.608154
Chr9	1246029	G	A	0,29	31,0	6,24	39,0	0.2	1	0.8	1.13137	0.529551	0.634248	0.608154
Chr9	1246746	T	C	0,40	23,0	4,20	24,6	0.166667	0.8	0.633333	0.895669	0.529496	0.678422	0.608365
Chr9	1249217	C	T	0,29	24,0	11,21	33,0	0.34375	1	0.65625	0.928078	0.529306	0.694665	0.608106
Chr9	1249584	C	T	0,36	29,0	8,32	42,0	0.2	1	0.8	1.13137	0.529278	0.638832	0.607984
Chr9	1249827	G	T	0,30	33,0	10,19	52,4	0.344828	0.928571	0.583744	0.825538	0.529259	0.631998	0.607127
Chr9	1250335	T	G	0,38	28,0	16,32	41,7	0.333333	0.854167	0.520833	0.73657	0.52922	0.602718	0.607127
Chr9	1250400	A	C	0,39	32,0	13,40	38,7	0.245283	0.844444	0.599161	0.847342	0.529215	0.542718	0.607127
Chr9	1251381	G	T	0,36	23,0	8,21	22,6	0.275862	0.785714	0.509852	0.72104	0.52914	0.53506	0.607127
Chr9	1254818	A	C	0,32	32,0	9,18	25,5	0.333333	0.833333	0.5	0.707107	0.528877	0.545516	0.605806
Chr9	1259898	A	C	0,31	33,0	14,30	38,6	0.318182	0.863636	0.545455	0.771389	0.528487	0.542047	0.605689
Chr9	1261385	T	C	0,33	19,0	12,25	35,4	0.324324	0.897436	0.573112	0.810502	0.528373	0.553713	0.605158
Chr9	1263117	G	A	0,35	29,0	14,30	36,4	0.318182	0.9	0.581818	0.822815	0.52824	0.536412	0.604168
Chr9	1263159	G	C	0,40	33,0	19,25	33,0	0.431818	1	0.568182	0.80353	0.528237	0.51569	0.604168
Chr9	1263359	G	T	0,26	38,0	17,19	31,4	0.472222	0.885714	0.413492	0.584766	0.528222	0.533978	0.603223
Chr9	1264606	T	C	0,31	35,0	11,19	38,9	0.366667	0.808511	0.441844	0.624862	0.528126	0.544085	0.603295
Chr9	1264959	T	A	0,32	28,0	8,25	39,4	0.242424	0.906977	0.664553	0.939819	0.528099	0.537877	0.603462
Chr9	1266075	G	A	0,11	21,0	5,15	15,2	0.25	0.882353	0.632353	0.894282	0.528014	0.581383	0.603006
Chr9	1267091	A	G	0,31	34,0	12,23	22,3	0.342857	0.88	0.537143	0.759635	0.527936	0.610871	0.603006
Chr9	1267598	C	T	0,33	27,0	6,17	33,4	0.26087	0.891892	0.631022	0.8924	0.527897	0.60887	0.603006
Chr9	1267651	C	T	0,41	33,0	6,15	28,4	0.285714	0.875	0.589286	0.833376	0.527893	0.627399	0.603006
Chr9	1270675	C	T	0,29	21,0	19,36	26,0	0.345455	1	0.654545	0.925667	0.527661	0.646932	0.602216
Chr9	1271571	G	C	0,37	27,0	11,29	54,0	0.275	1	0.725	1.0253	0.527592	0.632266	0.602983
Chr9	1271905	A	G	0,34	33,0	9,28	36,5	0.243243	0.878049	0.634806	0.897751	0.527567	0.648885	0.602886
Chr9	1272411	T	C	0,27	25,0	9,17	47,5	0.346154	0.903846	0.557692	0.788696	0.527528	0.649404	0.602886
Chr9	1273941	A	G	0,27	31,0	9,32	33,4	0.219512	0.891892	0.67238	0.950888	0.527411	0.642866	0.601567
Chr9	1274944	C	T	0,41	17,0	12,23	41,0	0.342857	1	0.657143	0.92934	0.527334	0.658762	0.601567
Chr9	1277683	G	A	0,41	24,0	12,27	30,0	0.307692	1	0.692308	0.979071	0.527124	0.693169	0.60095
Chr9	1277768	G	A	0,36	25,0	10,25	36,0	0.285714	1	0.714286	1.01015	0.527118	0.679746	0.60095
Chr9	1277778	G	T	0,36	24,0	10,27	36,0	0.27027	1	0.72973	1.03199	0.527117	0.686412	0.60095
Chr9	1278971	C	T	0,34	21,0	11,27	34,4	0.289474	0.894737	0.605263	0.855971	0.527026	0.663676	0.601307
Chr9	1279397	T	C	0,30	26,0	13,29	38,0	0.309524	1	0.690476	0.976481	0.526993	0.681795	0.601307
Chr9	1279725	A	G	0,24	22,0	13,30	37,5	0.302326	0.880952	0.578627	0.818302	0.526968	0.663431	0.601307
Chr9	1280289	C	T	0,36	28,0	8,33	37,0	0.195122	1	0.804878	1.13827	0.526925	0.67922	0.601307
Chr9	1282818	A	G	0,25	34,0	11,34	30,4	0.244444	0.882353	0.637908	0.902139	0.526731	0.658499	0.601398
Chr9	1283286	T	G	0,23	20,0	12,26	42,0	0.315789	1	0.684211	0.96762	0.526695	0.700669	0.601398
Chr9	1283380	G	A	0,22	22,0	10,27	30,5	0.27027	0.857143	0.586873	0.829963	0.526688	0.644251	0.601398
Chr9	1283910	C	A	0,35	31,0	8,30	33,0	0.210526	1	0.789474	1.11648	0.526648	0.655131	0.601398
Chr9	1287347	A	T	0,34	37,0	15,24	49,5	0.384615	0.907407	0.522792	0.73934	0.526384	0.592415	0.600514
Chr9	1289214	G	C	0,43	30,0	16,36	41,0	0.307692	1	0.692308	0.979071	0.526242	0.615041	0.602152
Chr9	1291573	A	G	0,18	30,0	7,6	20,2	0.538462	0.909091	0.370629	0.524149	0.526061	0.597887	0.602802
Chr9	1291741	C	A	0,20	28,0	9,21	47,0	0.3	1	0.7	0.989949	0.526048	0.594	0.602785
Chr9	1294745	T	C	0,34	37,0	8,19	48,0	0.296296	1	0.703704	0.995187	0.525818	0.563756	0.607057
Chr9	1294850	G	A	0,38	27,0	13,21	31,4	0.382353	0.885714	0.503361	0.71186	0.52581	0.602357	0.607057
Chr9	1295253	G	A	0,36	22,0	14,29	39,6	0.325581	0.866667	0.541085	0.76521	0.525779	0.582015	0.607057
Chr9	1296036	A	T	0,31	36,0	12,28	38,6	0.3	0.863636	0.563636	0.797102	0.52572	0.513425	0.607578
Chr9	1296134	A	G	0,42	37,0	8,28	32,7	0.222222	0.820513	0.598291	0.846111	0.525712	0.489252	0.607578
Chr9	1296249	T	C	0,51	31,0	14,23	34,12	0.378378	0.73913	0.360752	0.51018	0.525703	0.48557	0.607578
Chr9	1296309	G	A	0,41	32,0	15,29	34,13	0.340909	0.723404	0.382495	0.54093	0.525699	0.480798	0.607578
Chr9	1296345	C	G	0,46	35,0	13,30	33,7	0.302326	0.825	0.522674	0.739173	0.525696	0.474408	0.607578
Chr9	1296380	T	A	0,36	35,0	13,30	32,6	0.302326	0.842105	0.53978	0.763364	0.525693	0.504617	0.607578
Chr9	1308504	A	T	0,35	27,0	11,26	19,3	0.297297	0.863636	0.566339	0.800924	0.524766	0.537209	0.607446
Chr9	1308617	T	C	0,21	22,0	9,16	34,5	0.36	0.871795	0.511795	0.723787	0.524758	0.558164	0.607446
Chr9	1308832	T	A	0,25	26,0	20,24	38,0	0.454545	1	0.545455	0.771389	0.524741	0.573065	0.608047
Chr9	1309896	T	A	1,32	21,0	7,27	30,6	0.205882	0.833333	0.627451	0.88735	0.52466	0.627239	0.608607
Chr9	1310555	G	A	0,33	38,0	10,25	27,3	0.285714	0.9	0.614286	0.868731	0.524609	0.639429	0.607989
Chr9	1310963	T	C	0,42	36,0	7,36	37,0	0.162791	1	0.837209	1.18399	0.524578	0.639468	0.608601
Chr9	1312442	A	G	0,21	36,0	15,32	33,4	0.319149	0.891892	0.572743	0.809981	0.524465	0.626432	0.608903
Chr9	1312514	A	T	0,31	30,0	14,32	34,6	0.304348	0.85	0.545652	0.771669	0.52446	0.597623	0.608903
Chr9	1312595	A	G	1,34	24,0	13,29	34,5	0.309524	0.871795	0.562271	0.795171	0.524453	0.520758	0.608903
Chr9	1312618	C	T	0,29	25,0	17,25	35,5	0.404762	0.875	0.470238	0.665017	0.524452	0.531046	0.608903
Chr9	1312756	A	C	0,28	25,0	19,28	24,4	0.404255	0.857143	0.452888	0.64048	0.524441	0.53183	0.608903
Chr9	1313626	G	T	0,28	28,0	9,25	32,4	0.264706	0.888889	0.624183	0.882728	0.524375	0.529491	0.60599
Chr9	1313791	A	G	0,38	21,0	10,22	25,4	0.3125	0.862069	0.549569	0.777208	0.524362	0.528301	0.60599
Chr9	1313817	G	C	0,40	26,0	11,24	32,5	0.314286	0.864865	0.550579	0.778637	0.52436	0.573572	0.60599
Chr9	1314960	C	T	0,23	33,0	11,17	36,6	0.392857	0.857143	0.464286	0.656599	0.524273	0.596562	0.606081
Chr9	1315456	G	A	0,33	23,0	17,36	33,0	0.320755	1	0.679245	0.960598	0.524235	0.592092	0.60597
Chr9	1315548	A	G	0,35	26,0	12,34	30,0	0.26087	1	0.73913	1.04529	0.524228	0.566167	0.60597
Chr9	1315805	C	T	0,35	28,0	11,21	27,4	0.34375	0.870968	0.527218	0.745598	0.524208	0.558277	0.60597
Chr9	1315962	T	C	0,34	31,0	11,21	26,8	0.34375	0.764706	0.420956	0.595322	0.524196	0.523727	0.60597
Chr9	1315974	A	G	0,35	26,0	12,22	28,8	0.352941	0.777778	0.424837	0.60081	0.524195	0.506336	0.60597
Chr9	1318381	T	C	0,42	17,0	15,27	38,6	0.357143	0.863636	0.506494	0.71629	0.524011	0.542997	0.607721
Chr9	1321137	C	T	0,41	27,0	8,15	42,0	0.347826	1	0.652174	0.922313	0.523801	0.568483	0.608756
Chr9	1322711	C	A	0,27	30,0	11,27	39,0	0.289474	1	0.710526	1.00484	0.523681	0.61685	0.610421
Chr9	1325013	A	G	0,32	26,0	14,17	35,0	0.451613	1	0.548387	0.775536	0.523505	0.64632	0.60974
Chr9	1325290	C	T	0,19	28,0	5,15	11,1	0.25	0.916667	0.666667	0.942809	0.523484	0.651256	0.60974
Chr9	1329270	T	C	0,37	35,0	7,32	20,4	0.179487	0.833333	0.653846	0.924678	0.52318	0.651373	0.615623
Chr9	1329276	T	C	0,38	32,0	7,33	23,4	0.175	0.851852	0.676852	0.957213	0.523179	0.625743	0.615623
Chr9	1329339	A	G	0,43	33,0	13,32	31,0	0.288889	1	0.711111	1.00566	0.523175	0.591094	0.615623
Chr9	1329607	A	G	0,36	27,0	17,25	33,7	0.404762	0.825	0.420238	0.594306	0.523154	0.574944	0.615623
Chr9	1329636	T	C	0,36	23,0	15,25	33,5	0.375	0.868421	0.493421	0.697803	0.523152	0.525246	0.615623
Chr9	1329659	A	G	0,33	22,0	12,26	32,4	0.315789	0.888889	0.573099	0.810485	0.52315	0.483451	0.615623
Chr9	1329842	A	C	0,30	19,0	13,23	30,8	0.361111	0.789474	0.428363	0.605796	0.523136	0.501971	0.614487
Chr9	1330036	T	G	0,41	25,0	13,36	33,10	0.265306	0.767442	0.502136	0.710127	0.523121	0.525736	0.614487
Chr9	1330146	A	G	0,44	24,0	13,27	31,6	0.325	0.837838	0.512838	0.725262	0.523113	0.515005	0.614487
Chr9	1330242	C	T	0,43	25,0	19,30	28,0	0.387755	1	0.612245	0.865845	0.523106	0.512564	0.614487
Chr9	1330279	A	T	0,42	30,0	16,29	28,4	0.355556	0.875	0.519444	0.734605	0.523103	0.537137	0.614487
Chr9	1330382	A	T	0,40	32,0	16,22	36,7	0.421053	0.837209	0.416157	0.588534	0.523095	0.552179	0.614487
Chr9	1330654	G	A	0,29	27,0	18,30	35,0	0.375	1	0.625	0.883883	0.523074	0.551159	0.614487
Chr9	1330886	G	A	0,35	20,0	13,40	25,5	0.245283	0.833333	0.58805	0.831629	0.523056	0.556	0.614487
Chr9	1331489	T	A	0,35	31,0	11,17	38,0	0.392857	1	0.607143	0.85863	0.52301	0.562814	0.614487
Chr9	1332229	G	C	0,32	35,0	13,23	38,4	0.361111	0.904762	0.543651	0.768838	0.522954	0.543561	0.61622
Chr9	1337153	A	G	0,28	24,0	12,14	31,3	0.461538	0.911765	0.450226	0.636716	0.522578	0.568056	0.616649
Chr9	1337566	C	T	0,46	16,0	15,30	25,4	0.333333	0.862069	0.528736	0.747745	0.522547	0.582991	0.616649
Chr9	1337804	C	T	0,21	20,0	11,27	42,0	0.289474	1	0.710526	1.00484	0.522528	0.592682	0.616649
Chr9	1338764	T	C	0,35	23,0	14,30	30,0	0.318182	1	0.681818	0.964237	0.522455	0.630415	0.615553
Chr9	1338881	T	C	0,30	21,0	11,33	32,6	0.25	0.842105	0.592105	0.837363	0.522446	0.638469	0.615553
Chr9	1341857	G	C	0,29	27,0	10,26	33,3	0.277778	0.916667	0.638889	0.903525	0.522219	0.627614	0.616827
Chr9	1342986	G	C	0,28	33,0	13,25	41,4	0.342105	0.911111	0.569006	0.804696	0.522133	0.638309	0.616066
Chr9	1343585	A	G	0,31	28,0	11,21	37,0	0.34375	1	0.65625	0.928078	0.522087	0.658349	0.616258
Chr9	1343675	T	C	0,30	33,0	9,25	37,0	0.264706	1	0.735294	1.03986	0.52208	0.651939	0.616258
Chr9	1344747	T	A	0,37	27,0	8,18	40,0	0.307692	1	0.692308	0.979071	0.521999	0.686856	0.616258
Chr9	1387021	C	T	0,25	12,0	10,26	23,3	0.277778	0.884615	0.606838	0.858198	0.518778	0.698213	0.638936
Chr9	1388090	A	G	0,25	23,0	10,29	38,0	0.25641	1	0.74359	1.05159	0.518697	0.711154	0.639375
Chr9	1388474	T	G	0,35	35,0	7,27	34,3	0.205882	0.918919	0.713037	1.00839	0.518668	0.71555	0.639375
Chr9	1389385	T	A	0,33	34,0	8,32	31,0	0.2	1	0.8	1.13137	0.518598	0.706328	0.639116
Chr9	1390150	A	T	0,31	32,0	8,20	25,0	0.285714	1	0.714286	1.01015	0.51854	0.66961	0.639116
Chr9	1391464	A	T	0,32	23,0	8,18	33,5	0.307692	0.868421	0.560729	0.79299	0.51844	0.62481	0.640104
Chr9	1393092	C	T	0,28	26,0	11,14	37,0	0.44	1	0.56	0.79196	0.518316	0.604696	0.641131
Chr9	1394371	A	G	0,24	26,0	11,13	18,1	0.458333	0.947368	0.489035	0.6916	0.518219	0.647024	0.641066
Chr9	1394542	C	G	0,31	24,0	5,22	23,3	0.185185	0.884615	0.69943	0.989144	0.518206	0.685358	0.641066
Chr9	1396859	A	G	0,20	24,0	2,25	43,0	0.0740741	1	0.925926	1.30946	0.51803	0.682142	0.647146
Chr9	1398051	A	G	0,20	19,0	6,25	35,2	0.193548	0.945946	0.752398	1.06405	0.517939	0.700574	0.647868
Chr9	1398139	G	T	0,21	25,0	15,25	34,3	0.375	0.918919	0.543919	0.769218	0.517933	0.669944	0.647868
Chr9	1399054	C	T	0,36	37,0	12,27	24,3	0.307692	0.888889	0.581197	0.821936	0.517863	0.658672	0.647868
Chr9	1399067	A	G	0,37	36,0	12,26	25,4	0.315789	0.862069	0.546279	0.772556	0.517862	0.598474	0.647868
Chr9	1401449	A	C	0,17	29,0	3,20	35,0	0.130435	1	0.869565	1.22975	0.517681	0.601778	0.647868
Chr9	1403226	C	A	0,27	27,0	14,23	39,8	0.378378	0.829787	0.451409	0.638389	0.517546	0.623211	0.648515
Chr9	1403535	C	T	0,31	35,0	10,25	44,8	0.285714	0.846154	0.56044	0.792581	0.517523	0.635706	0.648515
Chr9	1403610	G	A	0,33	35,0	7,30	43,6	0.189189	0.877551	0.688362	0.973491	0.517517	0.576857	0.648515
Chr9	1404981	T	G	0,39	27,0	8,21	23,3	0.275862	0.884615	0.608753	0.860907	0.517413	0.611852	0.648444
Chr9	1405461	T	C	0,23	23,0	13,35	33,6	0.270833	0.846154	0.575321	0.813626	0.517376	0.614348	0.648444
Chr9	1405576	C	T	0,31	29,0	10,34	35,6	0.227273	0.853659	0.626386	0.885843	0.517367	0.591259	0.648444
Chr9	1407290	T	G	0,20	20,0	8,16	29,3	0.333333	0.90625	0.572917	0.810227	0.517237	0.58769	0.649855
Chr9	1407291	C	A	0,20	20,0	8,16	29,3	0.333333	0.90625	0.572917	0.810227	0.517237	0.615483	0.649855
Chr9	1408327	C	A	0,33	23,0	18,26	35,0	0.409091	1	0.590909	0.835672	0.517158	0.631872	0.649855
Chr9	1408831	T	C	0,29	20,0	6,18	27,1	0.25	0.964286	0.714286	1.01015	0.51712	0.662744	0.650942
Chr9	1408844	T	G	0,26	21,0	5,15	23,1	0.25	0.958333	0.708333	1.00173	0.517119	0.674086	0.651461
Chr9	1414421	T	C	0,15	15,0	6,16	22,0	0.272727	1	0.727273	1.02852	0.516695	0.693047	0.655414
Chr9	1414488	T	G	0,17	18,0	10,17	24,0	0.37037	1	0.62963	0.890431	0.51669	0.66734	0.655414
Chr9	1414571	T	C	0,27	21,0	11,24	38,0	0.314286	1	0.685714	0.969746	0.516684	0.643095	0.655414
Chr9	1414697	T	G	0,39	29,0	11,25	41,5	0.305556	0.891304	0.585749	0.828374	0.516674	0.587164	0.655414
Chr9	1415313	T	C	0,31	28,0	14,27	39,3	0.341463	0.928571	0.587108	0.830296	0.516628	0.602905	0.656415
Chr9	1417438	C	A	0,26	35,0	19,23	27,3	0.452381	0.9	0.447619	0.633029	0.516466	0.630979	0.659053
Chr9	1417606	T	C	0,22	20,0	7,17	27,0	0.291667	1	0.708333	1.00173	0.516453	0.672804	0.659053
Chr9	1417787	G	T	0,28	17,0	4,19	31,0	0.173913	1	0.826087	1.16826	0.51644	0.702049	0.659053
Chr9	1418575	C	T	0,30	20,0	8,31	29,0	0.205128	1	0.794872	1.12412	0.51638	0.737525	0.659878
Chr9	1418686	T	C	0,17	22,0	8,22	35,0	0.266667	1	0.733333	1.03709	0.516371	0.724891	0.659878
Chr9	1418958	G	A	0,24	25,0	12,20	43,0	0.375	1	0.625	0.883883	0.516351	0.68576	0.659878
Chr9	1420475	A	T	0,27	20,0	11,20	34,0	0.354839	1	0.645161	0.912396	0.516236	0.674612	0.659878
Chr9	1421130	C	T	0,31	30,0	17,29	31,0	0.369565	1	0.630435	0.891569	0.516186	0.671695	0.659878
Chr9	1421609	A	G	0,34	35,0	12,34	39,0	0.26087	1	0.73913	1.04529	0.516149	0.680029	0.65992
Chr9	1422017	C	T	0,26	21,0	9,23	34,0	0.28125	1	0.71875	1.01647	0.516119	0.695441	0.65992
Chr9	1422138	T	G	0,32	24,0	9,18	34,0	0.333333	1	0.666667	0.942809	0.516109	0.724909	0.65992
Chr9	1425301	G	C	0,32	27,0	10,26	43,0	0.277778	1	0.722222	1.02138	0.515869	0.684776	0.660219
Chr9	1427156	A	G	0,33	35,0	6,21	39,0	0.222222	1	0.777778	1.09994	0.515728	0.695571	0.660219
Chr9	1427286	T	A	0,26	19,0	12,14	35,0	0.461538	1	0.538462	0.7615	0.515719	0.720571	0.660219
Chr9	1428537	A	G	0,32	18,0	10,34	27,0	0.227273	1	0.772727	1.0928	0.515624	0.73446	0.660219
Chr9	1428581	A	C	0,33	19,0	10,38	34,0	0.208333	1	0.791667	1.11959	0.51562	0.708634	0.660219
Chr9	1428597	C	T	0,33	18,0	10,38	35,0	0.208333	1	0.791667	1.11959	0.515619	0.73276	0.660219
Chr9	1432267	T	C	0,34	21,0	13,24	42,0	0.351351	1	0.648649	0.917328	0.515341	0.699427	0.6704
Chr9	1432934	A	T	0,26	22,0	15,29	30,0	0.340909	1	0.659091	0.932095	0.51529	0.687039	0.6704
Chr9	1433855	G	A	0,23	27,0	13,20	46,0	0.393939	1	0.606061	0.857099	0.51522	0.658436	0.6704
Chr9	1434725	C	T	0,32	34,0	10,27	35,0	0.27027	1	0.72973	1.03199	0.515154	0.678706	0.6704
Chr9	1436523	A	G	0,38	35,0	13,24	35,0	0.351351	1	0.648649	0.917328	0.515018	0.68373	0.6704
Chr9	1440334	C	G	0,34	30,0	6,18	27,0	0.25	1	0.75	1.06066	0.514729	0.69193	0.672829
Chr9	1441191	A	G	0,41	38,0	12,26	30,0	0.315789	1	0.684211	0.96762	0.514664	0.681698	0.673575
Chr9	1443491	T	C	0,41	22,0	12,22	33,0	0.352941	1	0.647059	0.915079	0.514489	0.714468	0.674865
Chr9	1444919	C	A	0,37	14,0	9,19	38,0	0.321429	1	0.678571	0.959645	0.514381	0.700182	0.67509
Chr9	1445292	A	G	0,21	11,0	3,13	12,0	0.1875	1	0.8125	1.14905	0.514353	0.671033	0.674918
Chr9	1446037	G	A	0,37	34,0	9,19	35,0	0.321429	1	0.678571	0.959645	0.514296	0.621621	0.674918
Chr9	1447073	T	C	0,10	17,0	12,14	26,0	0.461538	1	0.538462	0.7615	0.514218	0.604088	0.675683
Chr9	1447377	G	A	0,20	14,0	15,10	30,0	0.6	1	0.4	0.565685	0.514195	0.579519	0.675683
Chr9	1447746	G	A	0,29	33,0	18,26	32,0	0.409091	1	0.590909	0.835672	0.514167	0.575805	0.675992
Chr9	1447894	G	A	0,31	28,0	18,40	27,0	0.310345	1	0.689655	0.97532	0.514155	0.605368	0.675992
Chr9	1447927	C	T	0,30	28,0	17,33	31,0	0.34	1	0.66	0.933381	0.514153	0.649692	0.675992
Chr9	1447934	A	T	0,32	29,0	16,35	33,0	0.313725	1	0.686275	0.970539	0.514152	0.657826	0.675992
Chr9	1448156	G	C	0,37	15,0	14,23	36,0	0.378378	1	0.621622	0.879106	0.514136	0.65033	0.676116
Chr9	1448222	T	C	0,33	30,0	14,24	41,0	0.368421	1	0.631579	0.893188	0.514131	0.672176	0.676116
Chr9	1448759	A	C	0,25	24,0	8,15	35,0	0.347826	1	0.652174	0.922313	0.51409	0.696032	0.675945
Chr9	1450255	C	T	0,34	31,0	9,30	38,0	0.230769	1	0.769231	1.08786	0.513976	0.733613	0.675945
Chr9	1450377	G	T	0,31	22,0	7,29	39,0	0.194444	1	0.805556	1.13923	0.513967	0.746691	0.675945
Chr9	1450463	C	T	0,33	24,0	8,34	39,0	0.190476	1	0.809524	1.14484	0.513961	0.767475	0.67664
Chr9	1450695	C	A	0,35	22,0	10,23	37,0	0.30303	1	0.69697	0.985664	0.513943	0.762201	0.676759
Chr9	1450873	A	G	0,33	26,0	10,31	40,0	0.243902	1	0.756098	1.06928	0.51393	0.740484	0.676759
Chr9	1451152	C	T	0,33	34,0	9,26	22,0	0.257143	1	0.742857	1.05056	0.513908	0.754579	0.677078
Chr9	1451568	T	C	0,36	19,0	10,23	37,0	0.30303	1	0.69697	0.985664	0.513877	0.739323	0.677078
Chr9	1452896	C	A	0,30	13,0	3,22	13,0	0.12	1	0.88	1.24451	0.513776	0.739455	0.677078
Chr9	1453505	T	C	0,26	29,0	11,18	29,0	0.37931	1	0.62069	0.877788	0.51373	0.742235	0.677078
Chr9	1454439	G	A	0,32	25,0	9,28	32,0	0.243243	1	0.756757	1.07022	0.513659	0.719507	0.677078
Chr9	1454473	G	A	0,28	29,0	9,28	34,0	0.243243	1	0.756757	1.07022	0.513657	0.683933	0.677078
Chr9	1454921	T	C	0,37	29,0	15,21	32,0	0.416667	1	0.583333	0.824958	0.513623	0.682872	0.677078
Chr9	1455072	T	C	0,34	34,0	14,33	43,0	0.297872	1	0.702128	0.992958	0.513611	0.674378	0.677078
Chr9	1455426	G	A	0,23	33,0	15,24	39,0	0.384615	1	0.615385	0.870285	0.513585	0.665883	0.677078
Chr9	1457618	C	T	0,29	19,0	8,20	30,0	0.285714	1	0.714286	1.01015	0.513418	0.711379	0.677078
Chr9	1457693	C	T	0,18	14,0	8,20	34,0	0.285714	1	0.714286	1.01015	0.513413	0.698953	0.677078
Chr9	1458119	C	T	0,27	31,0	7,30	38,0	0.189189	1	0.810811	1.14666	0.513381	0.700014	0.677078
Chr9	1458648	C	A	0,28	21,0	9,16	20,0	0.36	1	0.64	0.905097	0.51334	0.690491	0.677078
Chr9	1459151	T	C	0,29	21,0	11,18	40,0	0.37931	1	0.62069	0.877788	0.513302	0.715375	0.677078
Chr9	1459233	C	T	0,24	23,0	12,24	38,0	0.333333	1	0.666667	0.942809	0.513296	0.670455	0.677078
Chr9	1459537	T	C	0,30	27,0	5,26	30,0	0.16129	1	0.83871	1.18611	0.513273	0.675788	0.677078
Chr9	1459596	A	T	0,26	26,0	12,17	25,0	0.413793	1	0.586207	0.829022	0.513269	0.647302	0.677078
Chr9	1460000	G	A	0,30	30,0	12,24	35,0	0.333333	1	0.666667	0.942809	0.513238	0.648853	0.677078
Chr9	1460545	A	G	0,40	38,0	12,11	37,0	0.521739	1	0.478261	0.676363	0.513197	0.602041	0.677078
Chr9	1462240	T	C	0,29	28,0	14,29	28,0	0.325581	1	0.674419	0.953772	0.513068	0.60573	0.677078
Chr9	1462486	A	G	0,27	32,0	17,26	44,0	0.395349	1	0.604651	0.855106	0.51305	0.614619	0.677078
Chr9	1462487	A	G	0,27	32,0	17,26	36,0	0.395349	1	0.604651	0.855106	0.51305	0.668966	0.677078
Chr9	1464083	A	C	0,21	28,0	13,32	36,0	0.288889	1	0.711111	1.00566	0.512929	0.689638	0.677078
Chr9	1464284	T	G	0,35	24,0	9,27	35,0	0.25	1	0.75	1.06066	0.512914	0.68689	0.677078
Chr9	1464587	T	A	0,25	27,0	8,28	34,0	0.222222	1	0.777778	1.09994	0.512891	0.67796	0.677078
Chr9	1465873	G	C	0,31	27,0	18,26	39,0	0.409091	1	0.590909	0.835672	0.512793	0.685737	0.677078
Chr9	1466136	T	G	0,20	38,0	11,14	24,0	0.44	1	0.56	0.79196	0.512773	0.665467	0.677078
Chr9	1466958	C	T	0,33	33,0	11,33	38,0	0.25	1	0.75	1.06066	0.512711	0.643245	0.677078
Chr9	1467674	G	A	0,33	34,0	13,24	30,0	0.351351	1	0.648649	0.917328	0.512657	0.686174	0.677078
Chr9	1468030	G	C	0,33	42,0	16,32	37,0	0.333333	1	0.666667	0.942809	0.51263	0.735464	0.677078
Chr9	1469202	C	T	0,39	37,0	7,29	35,0	0.194444	1	0.805556	1.13923	0.512541	0.734036	0.677078
Chr9	1469260	A	C	0,36	34,0	6,25	31,0	0.193548	1	0.806452	1.14049	0.512537	0.724306	0.677078
Chr9	1469437	T	C	0,42	34,0	9,26	40,0	0.257143	1	0.742857	1.05056	0.512523	0.72801	0.677078
Chr9	1470078	G	A	0,43	30,0	18,27	29,0	0.4	1	0.6	0.848528	0.512475	0.703936	0.677078
Chr9	1470174	C	T	0,44	30,0	17,37	30,0	0.314815	1	0.685185	0.968998	0.512468	0.611396	0.677078
Chr9	1470178	T	G	0,43	29,0	17,37	29,0	0.314815	1	0.685185	0.968998	0.512467	0.557269	0.677078
Chr9	1471394	C	T	0,8	24,0	21,11	23,0	0.65625	1	0.34375	0.486136	0.512375	0.553058	0.677078
Chr9	1471432	C	T	0,14	30,0	19,17	28,0	0.527778	1	0.472222	0.667823	0.512372	0.541021	0.677078
Chr9	1471483	A	C	0,22	29,0	16,22	31,0	0.421053	1	0.578947	0.818755	0.512369	0.520651	0.677078
Chr9	1471707	C	T	0,30	31,0	21,35	33,0	0.375	1	0.625	0.883883	0.512352	0.565414	0.677078
Chr9	1471913	T	G	0,31	21,0	15,21	28,0	0.416667	1	0.583333	0.824958	0.512336	0.58347	0.677078
Chr9	1471923	T	G	0,31	21,0	16,21	27,0	0.432432	1	0.567568	0.802662	0.512335	0.579445	0.677078
Chr9	1472043	T	A	0,35	15,0	14,18	42,0	0.4375	1	0.5625	0.795495	0.512326	0.594985	0.677078
Chr9	1472173	A	T	0,36	17,0	15,19	38,0	0.441176	1	0.558824	0.790296	0.512316	0.622763	0.677078
Chr9	1472724	C	T	0,44	34,0	11,26	41,0	0.297297	1	0.702703	0.993772	0.512275	0.67054	0.677078
Chr9	1472841	A	T	0,44	28,0	10,26	28,0	0.277778	1	0.722222	1.02138	0.512266	0.715183	0.677078
Chr9	1472939	T	C	0,44	30,0	6,25	23,0	0.193548	1	0.806452	1.14049	0.512258	0.739418	0.677078
Chr9	1476702	C	T	0,26	30,0	6,22	28,0	0.214286	1	0.785714	1.11117	0.511974	0.702581	0.677078
Chr9	1476917	G	A	0,30	29,0	8,17	36,0	0.32	1	0.68	0.961665	0.511957	0.667814	0.677078
Chr9	1477267	C	T	0,27	18,0	13,14	32,0	0.481481	1	0.518519	0.733296	0.511931	0.649381	0.677078
Chr9	1477279	T	A	0,30	19,0	14,17	32,0	0.451613	1	0.548387	0.775536	0.51193	0.640064	0.677078
Chr9	1477675	T	G	0,33	29,0	16,40	42,0	0.285714	1	0.714286	1.01015	0.5119	0.642526	0.677078
Chr9	1478247	T	C	0,40	34,0	12,34	33,0	0.26087	1	0.73913	1.04529	0.511857	0.684277	0.677078
Chr9	1478440	A	T	0,44	28,0	12,27	35,0	0.307692	1	0.692308	0.979071	0.511842	0.716063	0.677078
Chr9	1478506	A	G	0,44	26,0	9,24	37,0	0.272727	1	0.727273	1.02852	0.511837	0.7085	0.677078
Chr9	1478618	C	T	0,38	23,0	12,29	34,0	0.292683	1	0.707317	1.0003	0.511829	0.70734	0.677078
Chr9	1480017	C	T	0,30	24,0	11,23	33,0	0.323529	1	0.676471	0.956674	0.511723	0.692408	0.677078
Chr9	1480110	A	G	0,34	27,0	8,22	37,0	0.266667	1	0.733333	1.03709	0.511716	0.662743	0.677078
Chr9	1480182	A	C	0,21	31,0	13,21	32,0	0.382353	1	0.617647	0.873485	0.51171	0.644357	0.677078
Chr9	1480622	G	T	0,38	22,0	16,22	30,0	0.421053	1	0.578947	0.818755	0.511677	0.656431	0.677078
Chr9	1481273	G	A	0,28	21,0	5,8	21,0	0.384615	1	0.615385	0.870285	0.511628	0.640199	0.677078
Chr9	1481379	T	C	0,24	23,0	5,14	25,0	0.263158	1	0.736842	1.04205	0.51162	0.69267	0.677078
Chr9	1481478	T	C	0,30	28,0	8,15	23,0	0.347826	1	0.652174	0.922313	0.511612	0.751074	0.677078
Chr9	1482064	C	T	0,35	28,0	3,22	31,0	0.12	1	0.88	1.24451	0.511568	0.747997	0.677078
Chr9	1482469	T	C	0,33	34,0	4,27	28,0	0.129032	1	0.870968	1.23173	0.511537	0.730628	0.677078
Chr9	1482832	T	G	0,39	25,0	10,15	35,0	0.4	1	0.6	0.848528	0.51151	0.739082	0.677078
Chr9	1483438	C	T	0,28	21,0	14,26	22,0	0.35	1	0.65	0.919239	0.511464	0.685663	0.677078
Chr9	1483443	A	G	0,28	20,0	11,25	27,0	0.305556	1	0.694444	0.982093	0.511464	0.656297	0.677078
Chr9	1487154	T	G	0,23	21,0	12,19	25,0	0.387097	1	0.612903	0.866776	0.511183	0.687812	0.677489
Chr9	1490811	T	C	0,44	21,0	8,21	32,0	0.275862	1	0.724138	1.02409	0.510906	0.683394	0.675926
Chr9	1490955	T	G	0,31	35,0	8,25	33,0	0.242424	1	0.757576	1.07137	0.510895	0.677838	0.675926
Chr9	1493286	G	A	0,38	32,0	16,27	26,0	0.372093	1	0.627907	0.887995	0.510719	0.692757	0.677327
Chr9	1495803	T	G	0,19	39,0	6,12	35,0	0.333333	1	0.666667	0.942809	0.510529	0.69293	0.678346
Chr9	1495908	G	A	0,32	28,0	10,22	35,0	0.3125	1	0.6875	0.972272	0.510521	0.699748	0.678346
Chr9	1496235	A	T	0,38	21,0	11,29	39,0	0.275	1	0.725	1.0253	0.510496	0.729722	0.678346
Chr9	1496885	T	C	0,32	26,0	5,19	15,0	0.208333	1	0.791667	1.11959	0.510447	0.723218	0.676818
Chr9	1502759	A	C	0,30	25,0	10,35	37,0	0.222222	1	0.777778	1.09994	0.510003	0.733337	0.677396
Chr9	1503870	T	A	0,28	38,0	15,26	36,0	0.365854	1	0.634146	0.896818	0.509919	0.742623	0.679552
Chr9	1506655	C	A	0,33	31,0	11,31	29,0	0.261905	1	0.738095	1.04382	0.509709	0.727879	0.681063
Chr9	1507049	C	A	0,34	37,0	8,27	35,0	0.228571	1	0.771429	1.09096	0.509679	0.703752	0.681063
Chr9	1507163	T	G	0,28	26,0	11,28	35,0	0.282051	1	0.717949	1.01533	0.509671	0.722869	0.681063
Chr9	1507185	G	A	0,31	27,0	12,23	37,0	0.342857	1	0.657143	0.92934	0.509669	0.722618	0.681063
Chr9	1540966	C	T	0,38	35,0	10,27	29,0	0.27027	1	0.72973	1.03199	0.50712	0.71672	0.685981
Chr9	1540992	A	G	0,36	36,0	10,28	32,0	0.263158	1	0.736842	1.04205	0.507118	0.706463	0.685981
Chr9	1542925	G	A	0,48	21,0	8,23	32,0	0.258065	1	0.741935	1.04926	0.506972	0.715035	0.685994
Chr9	1543979	G	A	0,25	21,0	11,22	29,0	0.333333	1	0.666667	0.942809	0.506893	0.719089	0.686301
Chr9	1544682	A	G	0,32	35,0	9,21	30,0	0.3	1	0.7	0.989949	0.50684	0.707435	0.686301
Chr9	1544813	G	C	0,35	28,0	6,18	34,0	0.25	1	0.75	1.06066	0.50683	0.688459	0.686301
Chr9	1544862	G	A	0,29	32,0	9,19	34,0	0.321429	1	0.678571	0.959645	0.506826	0.702952	0.686301
Chr9	1544930	G	A	0,17	39,0	6,11	42,0	0.352941	1	0.647059	0.915079	0.506821	0.724242	0.686362
Chr9	1546288	C	T	0,38	34,0	6,17	30,0	0.26087	1	0.73913	1.04529	0.506719	0.695455	0.685408
Chr9	1546404	G	A	0,36	32,0	6,25	37,0	0.193548	1	0.806452	1.14049	0.50671	0.705195	0.685408
Chr9	1547048	T	C	0,25	36,0	13,20	31,0	0.393939	1	0.606061	0.857099	0.506662	0.715177	0.685408
Chr9	1547657	G	A	0,31	30,0	9,24	28,0	0.272727	1	0.727273	1.02852	0.506616	0.696763	0.688952
Chr9	1548111	C	A	0,23	25,0	10,23	39,0	0.30303	1	0.69697	0.985664	0.506581	0.694296	0.690045
Chr9	1548755	G	A	0,31	21,0	12,22	37,0	0.352941	1	0.647059	0.915079	0.506533	0.712478	0.691139
Chr9	1550425	C	T	0,35	26,0	7,27	43,0	0.205882	1	0.794118	1.12305	0.506407	0.713365	0.68978
Chr9	1550689	C	T	0,26	31,0	10,23	35,0	0.30303	1	0.69697	0.985664	0.506387	0.72159	0.688711
Chr9	1551121	T	C	0,32	32,0	11,30	34,0	0.268293	1	0.731707	1.03479	0.506355	0.739797	0.688023
Chr9	1615963	T	G	0,25	33,0	11,31	31,0	0.261905	1	0.738095	1.04382	0.50148	0.724563	0.717659
Chr9	1615976	G	C	0,23	33,0	11,31	30,0	0.261905	1	0.738095	1.04382	0.501479	0.722669	0.717659
Chr9	1615999	C	G	0,22	33,0	11,28	31,0	0.282051	1	0.717949	1.01533	0.501477	0.723696	0.717659
Chr9	1616247	G	T	0,23	30,0	10,22	33,0	0.3125	1	0.6875	0.972272	0.501458	0.720077	0.717659
Chr9	1616570	G	A	0,35	32,0	10,28	36,0	0.263158	1	0.736842	1.04205	0.501434	0.71092	0.717659
Chr9	1617346	G	A	0,24	20,0	7,18	25,0	0.28	1	0.72	1.01823	0.501376	0.730966	0.717659
Chr9	1617621	C	T	0,18	27,0	8,18	33,0	0.307692	1	0.692308	0.979071	0.501355	0.755168	0.717659
Chr9	1617952	G	T	0,41	27,0	6,27	23,0	0.181818	1	0.818182	1.15708	0.50133	0.739715	0.717659
Chr9	1619502	A	G	0,35	34,0	9,38	43,0	0.191489	1	0.808511	1.14341	0.501214	0.731885	0.717659
Chr9	1620753	A	G	0,25	30,0	16,31	31,0	0.340426	1	0.659574	0.932779	0.50112	0.761166	0.717659
Chr9	1621230	T	C	0,22	32,0	15,32	35,0	0.319149	1	0.680851	0.962869	0.501084	0.728779	0.717659
Chr9	1857472	G	A	22,0	0,23	26,5	0,44	0.16129	1	0.83871	1.18611	0.483487	0.691551	0.83871
Chr9	2183144	G	T	32,0	0,31	21,11	0,34	0.34375	1	0.65625	0.928078	0.459623	0.69093	0.64503
Chr9	2184434	A	T	36,0	0,35	27,13	2,36	0.325	0.947368	0.622368	0.880162	0.45953	0.644004	0.64503
Chr9	2184645	A	C	36,0	0,35	27,11	2,35	0.289474	0.945946	0.656472	0.928392	0.459514	0.616775	0.64503
Chr9	2343627	A	T	24,0	0,34	21,13	6,29	0.382353	0.828571	0.446218	0.631048	0.448024	0.585525	0.630826
Chr9	2380182	G	T	23,0	0,37	30,9	2,28	0.230769	0.933333	0.702564	0.993576	0.445396	0.587311	0.634591
Chr9	2380467	C	T	22,0	0,24	15,9	5,35	0.375	0.875	0.5	0.707107	0.445375	0.582276	0.634591
Chr9	2381684	A	G	25,0	0,21	30,9	4,25	0.230769	0.862069	0.6313	0.892793	0.445288	0.636736	0.634591
Chr9	2381685	G	T	25,0	0,21	30,9	4,25	0.230769	0.862069	0.6313	0.892793	0.445288	0.630537	0.634591
Chr9	2383512	C	A	21,0	0,29	20,7	1,44	0.259259	0.977778	0.718519	1.01614	0.445157	0.658315	0.634591
Chr9	2383616	A	G	20,0	0,34	18,6	4,47	0.25	0.921569	0.671569	0.949741	0.445149	0.675388	0.634591
Chr9	2385169	A	T	27,0	0,20	21,6	5,31	0.222222	0.861111	0.638889	0.903525	0.445038	0.656146	0.634591
Chr9	2385425	G	T	36,0	0,28	24,6	3,33	0.2	0.916667	0.716667	1.01352	0.445019	0.660342	0.634591
Chr9	2386481	C	T	36,0	0,32	28,14	5,33	0.333333	0.868421	0.535088	0.756728	0.444943	0.668188	0.634591
Chr9	2387352	T	A	19,0	0,29	30,5	4,30	0.142857	0.882353	0.739496	1.0458	0.444881	0.649934	0.634591
Chr9	2387493	A	G	24,0	0,28	36,6	6,35	0.142857	0.853659	0.710801	1.00522	0.444871	0.634908	0.634591
Chr9	2387718	C	A	29,0	0,25	35,14	6,30	0.285714	0.833333	0.547619	0.77445	0.444855	0.653381	0.634591
Chr9	2393918	T	G	26,0	0,35	26,7	6,35	0.212121	0.853659	0.641537	0.907271	0.44441	0.644371	0.634591
Chr9	2459361	G	C	29,0	0,33	27,7	7,35	0.205882	0.833333	0.627451	0.88735	0.439721	0.644831	0.600834
Chr9	2465437	C	T	34,0	0,25	30,6	5,31	0.166667	0.861111	0.694444	0.982093	0.439286	0.672641	0.600834
Chr9	2500127	A	T	30,0	0,24	23,6	2,23	0.206897	0.92	0.713103	1.00848	0.436808	0.633333	0.568917
Chr9	2500128	A	T	30,0	0,24	23,7	2,23	0.233333	0.92	0.686667	0.971093	0.436808	0.612458	0.568917
Chr9	2500875	A	G	32,0	0,18	13,12	3,37	0.48	0.925	0.445	0.629325	0.436755	0.598504	0.568917
Chr9	2501589	T	A	32,0	0,27	27,18	2,24	0.4	0.923077	0.523077	0.739742	0.436704	0.577591	0.568917
Chr9	2502035	C	T	37,0	0,29	30,14	2,33	0.318182	0.942857	0.624675	0.883424	0.436672	0.572137	0.568917
Chr9	2502091	T	A	35,0	0,29	27,14	2,38	0.341463	0.95	0.608537	0.860601	0.436668	0.607538	0.568917
Chr9	2503232	G	T	29,0	0,32	18,7	2,31	0.28	0.939394	0.659394	0.932524	0.436587	0.625026	0.568917
Chr9	2503420	T	G	27,0	0,37	32,12	4,34	0.272727	0.894737	0.62201	0.879654	0.436573	0.591	0.568917
Chr9	2503838	G	T	34,0	0,24	25,8	5,29	0.242424	0.852941	0.610517	0.863401	0.436543	0.562828	0.568917
Chr9	2503952	T	C	29,0	0,31	21,12	6,27	0.363636	0.818182	0.454545	0.642824	0.436535	0.53952	0.568917
Chr9	2503968	A	G	29,0	0,30	19,10	6,26	0.344828	0.8125	0.467672	0.661389	0.436534	0.522635	0.568917
Chr9	2504317	G	A	8,0	0,10	9,5	1,9	0.357143	0.9	0.542857	0.767716	0.436509	0.530498	0.568917
Chr9	2504679	G	A	37,0	0,17	23,11	5,31	0.323529	0.861111	0.537582	0.760255	0.436483	0.547211	0.568917
Chr9	2504844	C	T	32,0	0,41	20,7	3,30	0.259259	0.909091	0.649832	0.919001	0.436472	0.500683	0.568917
Chr9	2505991	A	G	29,0	0,17	27,11	5,24	0.289474	0.827586	0.538113	0.761006	0.43639	0.497538	0.568917
Chr9	2506476	T	G	29,0	0,12	15,18	9,32	0.545455	0.780488	0.235033	0.332387	0.436355	0.494147	0.568917
Chr9	2855845	A	G	33,0	0,27	20,10	6,37	0.333333	0.860465	0.527132	0.745477	0.411641	0.423704	0.429818
Chr9	2944947	G	T	33,0	0,24	28,10	8,29	0.263158	0.783784	0.520626	0.736276	0.405402	0.421415	0.467801
Chr9	2945223	T	C	26,0	0,25	23,19	7,21	0.452381	0.75	0.297619	0.420897	0.405383	0.441075	0.467801
Chr9	2946051	T	C	32,0	0,15	14,11	1,29	0.44	0.966667	0.526667	0.744819	0.405325	0.410355	0.467801
Chr9	2950186	T	C	27,0	0,26	9,9	6,30	0.5	0.833333	0.333333	0.471405	0.405036	0.40698	0.467801
Chr9	2950208	A	T	25,0	0,18	11,9	6,28	0.45	0.823529	0.373529	0.52825	0.405034	0.461597	0.467801
Chr9	2976491	C	T	38,0	0,34	33,17	5,27	0.34	0.84375	0.50375	0.71241	0.403199	0.463137	0.462063
Chr9	2981443	G	A	28,0	0,37	30,14	3,24	0.318182	0.888889	0.570707	0.807102	0.402853	0.517898	0.443732
Chr9	2981599	A	C	30,0	0,34	24,13	4,31	0.351351	0.885714	0.534363	0.755703	0.402842	0.549499	0.443732
Chr9	2981612	C	T	33,0	0,35	29,13	3,33	0.309524	0.916667	0.607143	0.85863	0.402841	0.539468	0.443732
Chr9	2982074	C	A	29,0	0,24	22,11	5,32	0.333333	0.864865	0.531532	0.751699	0.402809	0.509197	0.443732
Chr9	2983449	G	A	36,0	0,28	31,14	8,26	0.311111	0.764706	0.453595	0.64148	0.402713	0.508637	0.443732
Chr9	2985035	C	T	33,0	0,32	18,13	5,26	0.419355	0.83871	0.419355	0.593057	0.402602	0.530959	0.436425
Chr9	2985946	C	T	37,0	0,21	29,14	6,36	0.325581	0.857143	0.531561	0.751741	0.402539	0.542953	0.430712
Chr9	2986238	T	G	36,0	0,32	21,7	1,31	0.25	0.96875	0.71875	1.01647	0.402518	0.581736	0.427304
Chr9	2986380	T	G	32,0	0,36	22,12	2,34	0.352941	0.944444	0.591503	0.836512	0.402508	0.589777	0.427304
Chr9	2986614	A	T	36,0	0,39	22,7	4,32	0.241379	0.888889	0.64751	0.915717	0.402492	0.606045	0.42455
Chr9	2986717	A	T	38,0	0,31	22,12	6,26	0.352941	0.8125	0.459559	0.649914	0.402485	0.582295	0.42455
Chr9	2987337	A	G	60,0	0,20	19,12	0,33	0.387097	1	0.612903	0.866776	0.402442	0.583478	0.423147
Chr9	2987559	T	C	31,0	0,23	19,11	1,29	0.366667	0.966667	0.6	0.848528	0.402426	0.57639	0.420292
Chr9	2987625	T	A	30,0	0,20	21,10	2,23	0.322581	0.92	0.597419	0.844879	0.402422	0.566701	0.420292
Chr9	2987986	C	G	31,0	0,31	21,7	4,25	0.25	0.862069	0.612069	0.865596	0.402396	0.535029	0.420292
Chr9	2988136	T	G	17,0	0,27	22,14	6,24	0.388889	0.8	0.411111	0.581399	0.402386	0.49337	0.417016
Chr9	2988170	A	G	18,0	0,27	24,12	7,26	0.333333	0.787879	0.454545	0.642824	0.402384	0.449038	0.417016
Chr9	2988180	C	T	16,0	0,29	21,10	10,25	0.322581	0.714286	0.391705	0.553955	0.402383	0.45782	0.417016
Chr9	2988965	G	A	31,0	0,32	39,16	9,18	0.290909	0.666667	0.375758	0.531401	0.402328	0.496028	0.412658
Chr9	2989263	T	G	35,0	0,29	25,11	1,25	0.305556	0.961538	0.655983	0.9277	0.402307	0.504109	0.414065
Chr9	2989311	T	A	37,0	0,34	18,9	2,29	0.333333	0.935484	0.602151	0.851569	0.402304	0.49422	0.414065
Chr9	2989413	T	C	35,0	0,30	20,13	4,32	0.393939	0.888889	0.494949	0.699964	0.402297	0.517315	0.414065
Chr9	2989564	G	T	36,0	0,59	28,36	6,57	0.5625	0.904762	0.342262	0.484031	0.402286	0.498046	0.414065
Chr9	2989735	G	A	28,0	0,37	25,13	5,25	0.342105	0.833333	0.491228	0.694701	0.402274	0.458534	0.414498
Chr9	2989902	A	G	28,0	0,32	31,12	5,26	0.27907	0.83871	0.55964	0.79145	0.402263	0.458653	0.414498
Chr9	2990089	T	G	33,0	0,29	25,21	5,31	0.456522	0.861111	0.404589	0.572176	0.40225	0.471751	0.414498
Chr9	2990253	T	A	37,0	0,24	22,12	5,28	0.352941	0.848485	0.495544	0.700805	0.402238	0.456457	0.414498
Chr9	2990776	C	T	37,0	0,38	29,14	8,22	0.325581	0.733333	0.407752	0.576648	0.402202	0.455568	0.414996
Chr9	2991496	T	A	35,0	0,22	15,11	6,31	0.423077	0.837838	0.414761	0.586561	0.402152	0.467227	0.414996
Chr9	2992189	A	T	32,0	0,23	30,12	7,37	0.285714	0.840909	0.555195	0.785164	0.402103	0.430844	0.414996
Chr9	2992256	G	A	28,0	0,25	27,14	9,37	0.341463	0.804348	0.462884	0.654617	0.402098	0.42307	0.414996
Chr9	2993875	G	A	34,0	0,32	32,26	5,16	0.448276	0.761905	0.313629	0.443538	0.401986	0.442053	0.412377
Chr9	2993891	T	C	27,0	0,33	31,21	5,17	0.403846	0.772727	0.368881	0.521677	0.401984	0.381447	0.412377
Chr9	2994347	C	T	29,0	0,22	22,9	9,36	0.290323	0.8	0.509677	0.720793	0.401953	0.361658	0.412377
Chr9	2994458	A	G	32,0	0,21	23,19	13,31	0.452381	0.704545	0.252165	0.356614	0.401945	0.37247	0.412377
Chr9	2994618	T	C	28,0	0,15	23,16	7,24	0.410256	0.774194	0.363937	0.514685	0.401934	0.356387	0.412377
Chr9	3004330	C	T	18,0	0,15	14,11	5,21	0.44	0.807692	0.367692	0.519995	0.401256	0.339784	0.422305
Chr9	3004331	T	C	18,0	0,16	14,12	7,21	0.461538	0.75	0.288462	0.407946	0.401256	0.371527	0.422305
Chr9	3004444	C	A	34,0	0,17	14,11	4,26	0.44	0.866667	0.426667	0.603398	0.401249	0.40661	0.422328
Chr9	3004656	T	G	25,0	0,23	17,10	7,25	0.37037	0.78125	0.41088	0.581072	0.401234	0.42424	0.422845
Chr9	3004751	A	G	20,0	0,25	22,10	4,23	0.3125	0.851852	0.539352	0.762759	0.401227	0.414298	0.422845
Chr9	3004897	T	C	29,0	0,38	25,14	5,22	0.358974	0.814815	0.45584	0.644656	0.401217	0.396547	0.422845
Chr9	3016027	G	A	19,0	0,26	13,12	9,23	0.48	0.71875	0.23875	0.337643	0.400441	0.386593	0.41466
Chr9	3016201	A	C	29,0	1,26	17,11	7,19	0.392857	0.730769	0.337912	0.47788	0.400429	0.314017	0.41466
Chr9	3016456	A	G	32,0	0,29	22,14	6,18	0.388889	0.75	0.361111	0.510688	0.400411	0.323533	0.414208
Chr9	3073702	A	C	29,0	0,36	18,16	12,22	0.470588	0.647059	0.176471	0.249567	0.396426	0.372753	0.404311
Chr9	3074169	T	C	34,0	0,25	23,10	6,25	0.30303	0.806452	0.503421	0.711945	0.396394	0.395214	0.404311
Chr9	3074177	A	C	34,0	0,25	23,10	7,26	0.30303	0.787879	0.484848	0.685679	0.396393	0.376934	0.404311
Chr9	3074692	T	C	29,0	0,22	20,15	4,29	0.428571	0.878788	0.450216	0.636702	0.396358	0.393492	0.404311
Chr9	3077263	C	A	34,0	0,53	19,17	8,23	0.472222	0.741935	0.269713	0.381432	0.396179	0.349777	0.403746
Chr9	3077286	T	G	34,0	0,45	20,16	8,19	0.444444	0.703704	0.259259	0.366648	0.396177	0.336741	0.403746
Chr9	3077729	T	C	35,0	0,28	16,17	6,24	0.515152	0.8	0.284848	0.402837	0.396146	0.323146	0.403746
Chr9	3078545	T	G	28,0	0,22	19,17	4,33	0.472222	0.891892	0.41967	0.593503	0.39609	0.270592	0.403746
Chr9	3078834	A	G	27,0	0,16	20,15	7,30	0.428571	0.810811	0.382239	0.540568	0.39607	0.337995	0.403746
Chr9	3079014	T	A	35,0	0,13	4,5	7,9	0.555556	0.5625	0.00694444	0.00982093	0.396057	0.357436	0.403746
Chr9	3079897	T	C	41,0	0,29	17,6	4,24	0.26087	0.857143	0.596273	0.843258	0.395996	0.360168	0.403746
Chr9	3079947	G	C	34,0	0,25	16,10	7,23	0.384615	0.766667	0.382051	0.540302	0.395992	0.365621	0.403746
Chr9	3080792	T	C	30,0	0,25	21,14	5,25	0.4	0.833333	0.433333	0.612826	0.395934	0.451851	0.403821
Chr9	3080841	G	A	35,0	0,22	23,14	7,26	0.378378	0.787879	0.4095	0.579121	0.39593	0.440677	0.403821
Chr9	3080871	A	G	33,0	0,25	28,14	8,27	0.333333	0.771429	0.438095	0.61956	0.395928	0.463631	0.403821
Chr9	3080954	A	G	35,0	0,28	26,10	6,27	0.277778	0.818182	0.540404	0.764247	0.395922	0.433941	0.403821
Chr9	3080999	T	C	34,0	0,28	26,11	7,27	0.297297	0.794118	0.49682	0.70261	0.395919	0.414919	0.403821
Chr9	3081271	G	A	32,0	0,23	23,20	10,30	0.465116	0.75	0.284884	0.402886	0.3959	0.427629	0.403821
Chr9	3083507	G	T	25,0	0,21	20,13	7,17	0.393939	0.708333	0.314394	0.44462	0.395745	0.371509	0.399521
Chr9	3083969	T	A	22,0	0,36	25,13	5,27	0.342105	0.84375	0.501645	0.709433	0.395713	0.323434	0.399521
Chr9	3084257	A	G	34,0	0,30	26,25	10,30	0.490196	0.75	0.259804	0.367418	0.395693	0.353494	0.39913
Chr9	3084335	G	C	30,0	0,35	18,25	6,31	0.581395	0.837838	0.256442	0.362664	0.395687	0.360003	0.39913
Chr9	3084730	T	G	29,0	0,23	17,10	7,29	0.37037	0.805556	0.435185	0.615445	0.39566	0.296367	0.39913
Chr9	3085014	C	A	34,0	0,32	31,18	8,20	0.367347	0.714286	0.346939	0.490646	0.39564	0.313033	0.39913
Chr9	3085204	C	T	31,0	0,36	27,16	16,20	0.372093	0.555556	0.183463	0.259455	0.395627	0.329151	0.399016
Chr9	3085409	T	G	33,0	0,37	23,11	10,20	0.323529	0.666667	0.343137	0.485269	0.395613	0.313326	0.399016
Chr9	3085713	C	T	30,0	0,26	25,16	9,24	0.390244	0.727273	0.337029	0.476631	0.395591	0.29049	0.399016
Chr9	3086019	T	A	30,0	0,30	20,13	11,33	0.393939	0.75	0.356061	0.503546	0.39557	0.310319	0.398263
Chr9	3086216	A	T	28,0	0,28	14,15	7,21	0.517241	0.75	0.232759	0.32917	0.395557	0.310922	0.398263
Chr9	3086442	T	C	28,0	0,37	25,21	6,17	0.456522	0.73913	0.282609	0.399669	0.395541	0.305133	0.39531
Chr9	3086594	G	C	25,0	0,31	23,23	6,33	0.5	0.846154	0.346154	0.489535	0.39553	0.270588	0.39531
Chr9	3086841	G	T	34,0	0,30	22,25	8,42	0.531915	0.84	0.308085	0.435698	0.395513	0.272178	0.39195
Chr9	3087483	G	A	17,0	0,23	7,13	4,20	0.65	0.833333	0.183333	0.259272	0.395468	0.279277	0.390666
Chr9	3088070	A	T	28,0	0,34	17,20	7,25	0.540541	0.78125	0.240709	0.340415	0.395428	0.267427	0.386894
Chr9	3088133	A	G	29,0	0,39	21,19	6,23	0.475	0.793103	0.318103	0.449866	0.395423	0.238546	0.386894
Chr9	3088221	C	A	36,0	0,28	22,15	8,18	0.405405	0.692308	0.286902	0.405741	0.395417	0.309443	0.386311
Chr9	3088905	C	T	6,1	0,16	5,12	3,20	0.705882	0.869565	0.163683	0.231483	0.39537	0.351921	0.386212
Chr9	3089201	A	G	24,0	0,28	25,10	6,28	0.285714	0.823529	0.537815	0.760585	0.395349	0.380254	0.386275
Chr9	3089678	G	T	34,0	0,30	20,14	5,32	0.411765	0.864865	0.4531	0.64078	0.395316	0.385877	0.38224
Chr9	3090682	A	G	32,0	0,21	16,8	6,23	0.333333	0.793103	0.45977	0.650213	0.395246	0.416931	0.379585
Chr9	3092534	A	C	36,0	1,19	16,12	10,29	0.428571	0.74359	0.315018	0.445503	0.395117	0.382334	0.377506
Chr9	3092772	A	C	26,0	0,33	21,18	9,32	0.461538	0.780488	0.318949	0.451062	0.395101	0.364744	0.377506
Chr9	3093005	T	A	26,0	0,32	23,21	6,32	0.477273	0.842105	0.364833	0.515951	0.395085	0.33529	0.377506
Chr9	3096243	T	C	34,0	0,33	17,16	6,34	0.484848	0.85	0.365152	0.516402	0.39486	0.33581	0.378034
Chr9	3096393	A	G	31,0	0,24	14,14	9,39	0.5	0.8125	0.3125	0.441942	0.394849	0.365696	0.378034
Chr9	3096502	T	C	41,0	0,27	17,14	9,30	0.451613	0.769231	0.317618	0.449179	0.394842	0.389751	0.378034
Chr9	3097406	C	T	28,0	0,32	28,17	8,44	0.377778	0.846154	0.468376	0.662384	0.394779	0.453563	0.377139
Chr9	3097557	G	A	31,0	0,21	20,9	9,35	0.310345	0.795455	0.48511	0.686049	0.394769	0.503371	0.377139
Chr9	3100892	A	G	35,0	0,22	34,4	8,30	0.105263	0.789474	0.684211	0.96762	0.394537	0.552155	0.376392
Chr9	3101047	A	G	35,0	0,28	31,8	7,23	0.205128	0.766667	0.561538	0.794135	0.394526	0.580538	0.376392
Chr9	3101048	T	G	35,0	0,28	31,8	7,23	0.205128	0.766667	0.561538	0.794135	0.394526	0.594931	0.376392
Chr9	3101135	A	T	30,0	0,20	25,9	4,28	0.264706	0.875	0.610294	0.863086	0.39452	0.56047	0.376392
Chr9	3101146	T	C	28,0	0,23	17,9	3,28	0.346154	0.903226	0.557072	0.787819	0.394519	0.485137	0.376392
Chr9	3101173	T	A	31,0	0,23	13,8	3,25	0.380952	0.892857	0.511905	0.723943	0.394517	0.423841	0.376392
Chr9	3101682	T	C	35,0	0,16	24,27	10,25	0.529412	0.714286	0.184874	0.261451	0.394482	0.394826	0.376392
Chr9	3101993	G	T	24,0	0,23	17,21	5,21	0.552632	0.807692	0.255061	0.36071	0.39446	0.410702	0.376666
Chr9	3102123	A	T	30,0	0,10	13,10	1,9	0.434783	0.9	0.465217	0.657917	0.394451	0.38006	0.376666
Chr9	3102351	G	C	34,0	0,16	27,11	2,25	0.289474	0.925926	0.636452	0.900079	0.394436	0.437631	0.376666
Chr9	3102558	T	C	21,0	0,18	14,9	6,18	0.391304	0.75	0.358696	0.507272	0.394421	0.491063	0.376666
Chr9	3102572	G	A	22,0	0,17	14,6	5,17	0.3	0.772727	0.472727	0.668537	0.39442	0.502581	0.376666
Chr9	3102582	G	A	20,0	0,15	13,5	4,16	0.277778	0.8	0.522222	0.738534	0.394419	0.47562	0.376666
Chr9	3102584	C	A	20,0	0,15	11,4	4,15	0.266667	0.789474	0.522807	0.739361	0.394419	0.49757	0.376666
Chr9	3103604	C	T	25,0	0,22	25,16	4,33	0.390244	0.891892	0.501648	0.709437	0.394348	0.483115	0.377451
Chr9	3103933	G	A	30,0	0,32	13,10	3,28	0.434783	0.903226	0.468443	0.662479	0.394326	0.46367	0.376748
Chr9	3104321	G	A	33,0	0,27	25,16	9,34	0.390244	0.790698	0.400454	0.566327	0.394299	0.455787	0.377716
Chr9	3104421	C	T	27,0	0,30	25,15	8,32	0.375	0.8	0.425	0.601041	0.394292	0.442637	0.378348
Chr9	3104536	T	C	19,0	0,33	30,13	6,22	0.302326	0.785714	0.483389	0.683615	0.394284	0.403809	0.378038
Chr9	3105042	C	T	35,0	0,32	21,18	4,35	0.461538	0.897436	0.435897	0.616452	0.394249	0.354979	0.37551
Chr9	3105266	C	T	32,0	0,28	25,20	9,23	0.444444	0.71875	0.274306	0.387927	0.394233	0.322682	0.37551
Chr9	3105731	C	G	33,0	0,40	16,18	11,24	0.529412	0.685714	0.156303	0.221045	0.394201	0.272271	0.37551
Chr9	3105754	G	A	32,0	0,38	19,18	9,27	0.486486	0.75	0.263514	0.372664	0.394199	0.233685	0.37551
Chr9	3105858	T	C	40,0	0,20	16,19	7,24	0.542857	0.774194	0.231336	0.327159	0.394192	0.235904	0.375094
Chr9	3105922	T	C	37,0	0,24	22,24	8,26	0.521739	0.764706	0.242967	0.343607	0.394187	0.302977	0.375224
Chr9	3106295	A	G	22,0	0,36	16,18	5,22	0.529412	0.814815	0.285403	0.403621	0.394162	0.349222	0.375224
Chr9	3106920	G	C	30,0	0,22	23,17	3,33	0.425	0.916667	0.491667	0.695322	0.394118	0.370468	0.375224
Chr9	3106943	A	T	34,0	0,23	24,16	4,34	0.4	0.894737	0.494737	0.699664	0.394117	0.389956	0.375224
Chr9	3107116	C	G	40,0	0,25	17,18	4,23	0.514286	0.851852	0.337566	0.477391	0.394105	0.389469	0.375224
Chr9	3107174	G	A	36,0	0,27	20,19	5,24	0.487179	0.827586	0.340407	0.481408	0.394101	0.374749	0.375224
Chr9	3107185	A	G	31,0	0,26	18,21	5,23	0.538462	0.821429	0.282967	0.400176	0.3941	0.36706	0.375224
Chr9	3107412	T	A	33,0	0,26	30,26	4,30	0.464286	0.882353	0.418067	0.591236	0.394084	0.390806	0.375224
Chr9	3108041	A	G	38,0	0,33	30,13	7,22	0.302326	0.758621	0.456295	0.645299	0.39404	0.396799	0.375224
Chr9	3108044	C	G	37,0	0,31	30,13	7,22	0.302326	0.758621	0.456295	0.645299	0.39404	0.458311	0.375224
Chr9	3108063	T	G	36,0	0,29	28,14	8,19	0.333333	0.703704	0.37037	0.523783	0.394039	0.445917	0.375224
Chr9	3108134	C	T	33,0	0,30	27,11	3,22	0.289474	0.88	0.590526	0.83513	0.394034	0.418944	0.375224
Chr9	3108356	C	A	23,0	0,26	21,14	10,31	0.4	0.756098	0.356098	0.503598	0.394018	0.399957	0.375224
Chr9	3108417	G	C	25,0	0,29	20,15	12,36	0.428571	0.75	0.321429	0.454569	0.394014	0.405977	0.375224
Chr9	3108447	T	G	28,0	0,27	23,15	10,31	0.394737	0.756098	0.361361	0.511041	0.394012	0.382377	0.375224
Chr9	3108571	T	C	22,0	0,28	27,14	8,23	0.341463	0.741935	0.400472	0.566353	0.394004	0.400455	0.375224
Chr9	3108914	T	G	34,0	0,26	16,10	5,30	0.384615	0.857143	0.472527	0.668255	0.39398	0.431822	0.375224
Chr9	3109376	A	C	21,0	0,19	15,11	3,20	0.423077	0.869565	0.446488	0.63143	0.393948	0.466066	0.375378
Chr9	3109390	A	T	20,0	0,23	14,9	3,20	0.391304	0.869565	0.478261	0.676363	0.393947	0.489921	0.375378
Chr9	3110443	C	T	27,0	0,20	29,13	6,32	0.309524	0.842105	0.532581	0.753184	0.393874	0.473449	0.375576
Chr9	3110447	A	G	27,0	0,20	29,13	7,34	0.309524	0.829268	0.519744	0.73503	0.393873	0.454151	0.375576
Chr9	3110580	A	G	34,0	0,22	18,13	8,34	0.419355	0.809524	0.390169	0.551782	0.393864	0.424381	0.375576
Chr9	3111275	C	T	28,0	0,25	21,14	7,21	0.4	0.75	0.35	0.494975	0.393816	0.393137	0.375576
Chr9	3111426	A	G	21,0	0,23	18,16	6,24	0.470588	0.8	0.329412	0.465859	0.393805	0.368918	0.375576
Chr9	3111564	T	A	33,0	0,28	19,13	5,18	0.40625	0.782609	0.376359	0.532252	0.393796	0.379099	0.375576
Chr9	3111616	A	G	32,0	0,26	24,13	7,21	0.351351	0.75	0.398649	0.563774	0.393792	0.389099	0.375576
Chr9	3111953	G	A	20,0	0,28	17,16	2,25	0.484848	0.925926	0.441077	0.623778	0.393769	0.395342	0.376761
Chr9	3116252	C	A	41,0	0,30	14,14	3,27	0.5	0.9	0.4	0.565685	0.39347	0.400589	0.37679
Chr9	3116291	C	G	36,0	0,25	14,13	6,32	0.481481	0.842105	0.360624	0.509999	0.393468	0.386225	0.37679
Chr9	3123529	T	C	34,0	0,32	18,15	6,36	0.454545	0.857143	0.402597	0.569359	0.392965	0.333027	0.377607
Chr9	3125363	C	A	33,0	0,31	21,17	7,24	0.447368	0.774194	0.326825	0.462201	0.392838	0.325667	0.378389
Chr9	3125873	A	T	35,0	0,33	9,14	8,29	0.608696	0.783784	0.175088	0.247612	0.392802	0.309149	0.378389
Chr9	3129001	G	C	25,0	0,42	17,14	5,22	0.451613	0.814815	0.363202	0.513645	0.392585	0.337995	0.382629
Chr9	3129350	C	T	32,0	0,19	16,15	5,16	0.483871	0.761905	0.278034	0.393199	0.392561	0.317659	0.38203
Chr9	3130255	A	G	31,0	0,28	24,11	5,31	0.314286	0.861111	0.546825	0.773328	0.392498	0.330505	0.382965
Chr9	3131093	A	C	30,0	0,34	17,21	8,28	0.552632	0.777778	0.225146	0.318405	0.39244	0.360087	0.382965
Chr9	3131107	T	G	30,0	0,32	18,21	8,28	0.538462	0.777778	0.239316	0.338444	0.392439	0.387557	0.382965
Chr9	3131726	G	A	34,0	0,19	22,8	8,28	0.266667	0.777778	0.511111	0.72282	0.392396	0.3571	0.382854
Chr9	3137556	T	G	37,0	0,27	24,15	7,28	0.384615	0.8	0.415385	0.587443	0.391992	0.387551	0.381092
Chr9	3143882	C	A	33,0	0,30	17,14	6,33	0.451613	0.846154	0.394541	0.557965	0.391553	0.434207	0.382199
Chr9	3143884	A	G	33,0	0,30	17,15	6,33	0.46875	0.846154	0.377404	0.53373	0.391553	0.419164	0.382199
Chr9	3144197	T	C	37,0	0,30	32,22	3,22	0.407407	0.88	0.472593	0.668347	0.391531	0.422467	0.382199
Chr9	3151878	G	A	30,0	0,34	14,7	9,30	0.333333	0.769231	0.435897	0.616452	0.390999	0.44561	0.380908
Chr9	3152464	A	G	31,0	0,33	22,9	10,26	0.290323	0.722222	0.4319	0.610798	0.390958	0.430202	0.380533
Chr9	3152554	T	A	30,0	0,28	23,7	10,29	0.233333	0.74359	0.510256	0.721612	0.390952	0.381636	0.380846
Chr9	3153471	G	A	32,0	0,30	28,24	10,32	0.461538	0.761905	0.300366	0.424782	0.390888	0.353602	0.37738
Chr9	3153502	C	T	33,0	0,28	22,26	8,27	0.541667	0.771429	0.229762	0.324932	0.390886	0.349196	0.37738
Chr9	3154996	A	G	30,0	0,29	26,19	11,28	0.422222	0.717949	0.295726	0.41822	0.390783	0.313811	0.377292
Chr9	3155329	T	C	34,0	0,30	20,11	8,26	0.354839	0.764706	0.409867	0.57964	0.39076	0.355595	0.377698
Chr9	3157558	T	C	27,0	0,35	25,20	8,28	0.444444	0.777778	0.333333	0.471405	0.390605	0.359864	0.378102
Chr9	3159323	T	G	20,0	0,22	17,12	2,24	0.413793	0.923077	0.509284	0.720236	0.390483	0.361964	0.376928
Chr9	3164923	A	G	32,0	0,32	25,19	13,28	0.431818	0.682927	0.251109	0.355121	0.390095	0.349071	0.374581
Chr9	3166523	T	G	33,0	0,36	17,18	7,32	0.514286	0.820513	0.306227	0.433071	0.389984	0.338301	0.373536
Chr9	3168454	T	C	28,0	0,38	32,19	11,28	0.372549	0.717949	0.3454	0.488469	0.38985	0.322457	0.373536
Chr9	3168811	C	T	33,0	0,21	23,21	9,28	0.477273	0.756757	0.279484	0.39525	0.389825	0.318755	0.373536
Chr9	3169434	T	C	25,0	0,24	22,23	2,32	0.511111	0.941176	0.430065	0.608204	0.389782	0.32778	0.373536
Chr9	3170235	A	T	34,0	0,28	17,14	12,26	0.451613	0.684211	0.232598	0.328943	0.389726	0.313602	0.373536
Chr9	3171493	G	T	25,0	0,29	21,16	8,29	0.432432	0.783784	0.351351	0.496886	0.389639	0.341127	0.373536
Chr9	3173536	G	A	25,0	0,39	15,19	5,25	0.558824	0.833333	0.27451	0.388215	0.389498	0.334894	0.373536
Chr9	3180061	A	G	28,0	0,19	29,22	5,28	0.431373	0.848485	0.417112	0.589886	0.389046	0.385192	0.368974
Chr9	3181379	G	A	31,0	0,31	21,13	7,25	0.382353	0.78125	0.398897	0.564126	0.388955	0.354743	0.367121
Chr9	3182173	G	A	34,0	0,28	23,17	2,20	0.425	0.909091	0.484091	0.684608	0.3889	0.385248	0.367121
Chr9	3182875	A	G	35,0	0,29	19,16	11,21	0.457143	0.65625	0.199107	0.28158	0.388851	0.387232	0.367121
Chr9	3183245	T	A	34,0	0,28	24,14	9,35	0.368421	0.795455	0.427033	0.603917	0.388825	0.373438	0.367121
Chr9	3183246	T	A	33,0	0,28	24,14	9,35	0.368421	0.795455	0.427033	0.603917	0.388825	0.302727	0.367121
Chr9	3184067	A	G	39,0	0,38	26,20	12,39	0.434783	0.764706	0.329923	0.466582	0.388768	0.336841	0.366728
Chr9	3186695	C	T	26,0	0,26	17,16	15,24	0.484848	0.615385	0.130536	0.184606	0.388586	0.307192	0.37005
Chr9	3188459	A	G	33,0	0,21	20,12	12,35	0.375	0.744681	0.369681	0.522808	0.388464	0.270357	0.372722
Chr9	3189441	C	G	32,0	0,18	24,20	8,22	0.454545	0.733333	0.278788	0.394266	0.388396	0.25709	0.372954
Chr9	3196741	A	G	34,0	0,28	27,18	10,18	0.4	0.642857	0.242857	0.343452	0.387891	0.314643	0.372714
Chr9	3199055	A	G	32,0	0,33	21,27	8,38	0.5625	0.826087	0.263587	0.372768	0.387731	0.340201	0.371565
Chr9	3201870	G	C	28,0	0,27	18,16	3,24	0.470588	0.888889	0.418301	0.591566	0.387536	0.348061	0.363648
Chr9	3203222	T	C	37,0	0,30	21,12	5,31	0.363636	0.861111	0.497475	0.703536	0.387442	0.364942	0.359666
Chr9	3203759	C	A	29,0	0,26	24,15	11,26	0.384615	0.702703	0.318087	0.449843	0.387405	0.395741	0.358825
Chr9	3203869	A	G	30,0	0,27	22,17	9,29	0.435897	0.763158	0.32726	0.462816	0.387398	0.417759	0.358825
Chr9	3203991	A	C	29,0	1,17	20,15	4,22	0.428571	0.846154	0.417582	0.590551	0.387389	0.385883	0.358173
Chr9	3204163	A	G	25,0	0,24	22,17	1,27	0.435897	0.964286	0.528388	0.747254	0.387377	0.374393	0.358173
Chr9	3204303	G	A	34,0	0,29	25,17	9,26	0.404762	0.742857	0.338095	0.478139	0.387368	0.371136	0.358173
Chr9	3204648	G	A	26,0	0,26	24,23	8,24	0.489362	0.75	0.260638	0.368598	0.387344	0.36671	0.356753
Chr9	3205774	G	C	31,0	1,23	23,18	11,33	0.439024	0.75	0.310976	0.439786	0.387266	0.335357	0.358598
Chr9	3205914	A	C	28,0	0,33	21,14	9,35	0.4	0.795455	0.395455	0.559257	0.387256	0.348354	0.359393
Chr9	3208999	G	T	28,0	1,29	23,14	9,27	0.378378	0.75	0.371622	0.525552	0.387043	0.377612	0.355411
Chr9	3209364	T	C	28,0	0,35	23,18	6,32	0.439024	0.842105	0.403081	0.570042	0.387017	0.414167	0.355411
Chr9	3210003	A	C	26,0	0,29	26,16	7,26	0.380952	0.787879	0.406926	0.575481	0.386973	0.424715	0.353893
Chr9	3211747	C	T	20,0	0,28	19,13	4,36	0.40625	0.9	0.49375	0.698268	0.386852	0.428103	0.350762
Chr9	3211789	A	G	21,0	0,23	21,15	5,32	0.416667	0.864865	0.448198	0.633848	0.38685	0.4252	0.350762
Chr9	3212272	C	A	22,0	0,20	23,18	5,24	0.439024	0.827586	0.388562	0.549509	0.386816	0.377148	0.350083
Chr9	3212273	A	T	22,0	0,20	23,18	5,24	0.439024	0.827586	0.388562	0.549509	0.386816	0.356615	0.350083
Chr9	3213042	G	T	0,8	5,0	5,1	8,0	0.833333	1	0.166667	0.235702	0.386763	0.357577	0.350083
Chr9	3216174	A	G	19,0	0,35	17,12	8,33	0.413793	0.804878	0.391085	0.553078	0.386546	0.359396	0.349995
Chr9	3217050	C	T	25,0	0,19	12,7	5,23	0.368421	0.821429	0.453008	0.640649	0.386486	0.37244	0.349557
Chr9	3217298	G	T	24,0	0,25	15,12	6,32	0.444444	0.842105	0.397661	0.562377	0.386468	0.418253	0.351987
Chr9	3219140	C	T	29,0	0,16	24,18	4,30	0.428571	0.882353	0.453782	0.641744	0.386341	0.411108	0.349954
Chr9	3219679	C	T	30,0	0,38	17,12	4,17	0.413793	0.809524	0.395731	0.559648	0.386304	0.398601	0.349954
Chr9	3220048	C	T	32,0	0,19	19,16	6,26	0.457143	0.8125	0.355357	0.502551	0.386278	0.381841	0.349869
Chr9	3222234	C	T	20,0	0,13	11,10	2,13	0.47619	0.866667	0.390476	0.552217	0.386127	0.391784	0.349869
Chr9	3222832	T	A	37,0	0,31	17,15	10,36	0.46875	0.782609	0.313859	0.443863	0.386086	0.389734	0.349869
Chr9	3224533	A	T	27,0	0,25	22,17	2,31	0.435897	0.939394	0.503497	0.712052	0.385968	0.433348	0.34949
Chr9	3225196	T	A	34,0	0,34	27,16	8,25	0.372093	0.757576	0.385483	0.545155	0.385922	0.44192	0.34949
Chr9	3226476	T	A	31,0	0,41	24,9	6,33	0.272727	0.846154	0.573427	0.810948	0.385834	0.525973	0.350929
Chr9	3227238	C	T	38,0	0,29	27,18	6,30	0.4	0.833333	0.433333	0.612826	0.385781	0.535762	0.350929
Chr9	3227692	G	T	33,0	0,24	29,7	2,26	0.194444	0.928571	0.734127	1.03821	0.38575	0.555286	0.350929
Chr9	3228126	C	T	24,0	0,26	26,14	4,37	0.35	0.902439	0.552439	0.781267	0.38572	0.498532	0.350929
Chr9	3228250	A	G	23,0	0,19	31,16	6,28	0.340426	0.823529	0.483104	0.683212	0.385711	0.479349	0.350929
Chr9	3228485	C	A	21,0	0,30	30,20	9,20	0.4	0.689655	0.289655	0.409634	0.385695	0.387584	0.350929
Chr9	3228520	G	A	29,0	0,28	33,17	10,21	0.34	0.677419	0.337419	0.477183	0.385692	0.387183	0.350929
Chr9	3229240	A	G	33,0	0,23	21,18	10,28	0.461538	0.736842	0.275304	0.389338	0.385643	0.363112	0.350838
Chr9	3230065	G	A	30,0	0,31	29,17	2,23	0.369565	0.92	0.550435	0.778432	0.385586	0.380465	0.351378
Chr9	3231262	C	T	31,0	0,33	18,16	6,30	0.470588	0.833333	0.362745	0.512999	0.385503	0.369701	0.351702
Chr9	3231837	C	T	23,0	0,27	25,16	7,23	0.390244	0.766667	0.376423	0.532342	0.385463	0.371877	0.350485
Chr9	3231989	A	G	34,0	0,18	19,16	7,20	0.457143	0.740741	0.283598	0.401068	0.385453	0.341346	0.350485
Chr9	3233269	T	C	22,0	0,27	9,10	6,26	0.526316	0.8125	0.286184	0.404726	0.385364	0.347983	0.350485
Chr9	3233931	T	A	34,0	0,26	25,14	9,28	0.358974	0.756757	0.397782	0.562549	0.385318	0.314213	0.350485
Chr9	3234099	G	A	31,0	0,20	20,14	5,21	0.411765	0.807692	0.395928	0.559926	0.385307	0.319398	0.350485
Chr9	3234226	G	A	26,0	0,21	7,16	3,28	0.695652	0.903226	0.207574	0.293553	0.385298	0.356748	0.350485
Chr9	3234331	A	G	32,0	0,26	11,17	3,33	0.607143	0.916667	0.309524	0.437733	0.385291	0.338711	0.350485
Chr9	3235521	C	T	25,0	0,31	19,8	6,20	0.296296	0.769231	0.472934	0.66883	0.385208	0.362798	0.350485
Chr9	3237740	T	C	24,0	0,42	11,10	8,29	0.47619	0.783784	0.307593	0.435003	0.385055	0.427637	0.349986
Chr9	3238254	T	C	28,0	0,30	21,12	3,22	0.363636	0.88	0.516364	0.730248	0.385019	0.436077	0.349986
Chr9	3238593	G	A	42,0	0,31	24,7	8,25	0.225806	0.757576	0.531769	0.752035	0.384996	0.437184	0.349986
Chr9	3245768	G	C	28,0	0,37	16,13	8,32	0.448276	0.8	0.351724	0.497413	0.3845	0.489951	0.348454
Chr9	3246508	G	A	29,0	0,30	28,16	3,16	0.363636	0.842105	0.478469	0.676657	0.384449	0.434541	0.348454
Chr9	3246609	A	G	36,0	0,24	20,10	2,19	0.333333	0.904762	0.571429	0.808122	0.384442	0.383012	0.348454
Chr9	3246747	C	A	21,0	0,18	18,21	8,28	0.538462	0.777778	0.239316	0.338444	0.384433	0.366059	0.348454
Chr9	3247066	G	A	24,0	0,30	11,13	7,31	0.541667	0.815789	0.274123	0.387668	0.38441	0.319316	0.348454
Chr9	3247724	C	T	26,0	0,29	27,19	8,17	0.413043	0.68	0.266957	0.377534	0.384365	0.285732	0.348454
Chr9	3247734	A	G	29,0	0,28	26,18	9,17	0.409091	0.653846	0.244755	0.346136	0.384364	0.307869	0.348454
Chr9	3248106	C	T	30,0	0,18	24,12	10,28	0.333333	0.736842	0.403509	0.570648	0.384339	0.31408	0.348454
Chr9	3248482	C	T	31,0	0,16	18,12	7,21	0.4	0.75	0.35	0.494975	0.384313	0.349505	0.349601
Chr9	3252409	A	G	32,0	0,30	19,18	10,38	0.486486	0.791667	0.30518	0.43159	0.384041	0.334065	0.349476
Chr9	3252480	C	G	36,0	0,23	24,14	9,39	0.368421	0.8125	0.444079	0.628022	0.384036	0.279752	0.348827
Chr9	3252773	A	T	40,0	0,17	8,9	10,23	0.529412	0.69697	0.167558	0.236963	0.384016	0.235555	0.347546
Chr9	3252782	G	A	40,0	0,19	8,10	10,22	0.555556	0.6875	0.131944	0.186598	0.384016	0.246226	0.347546
Chr9	3253403	T	C	30,0	0,28	15,26	9,29	0.634146	0.763158	0.129012	0.18245	0.383973	0.233024	0.347546
Chr9	3253816	A	T	21,0	0,21	27,14	9,21	0.341463	0.7	0.358537	0.507047	0.383944	0.291916	0.348876
Chr9	3254804	T	A	22,0	0,30	25,22	4,22	0.468085	0.846154	0.378069	0.53467	0.383876	0.363147	0.348876
Chr9	3255323	G	A	36,0	0,35	23,12	8,33	0.342857	0.804878	0.462021	0.653396	0.38384	0.407849	0.349308
Chr9	3256196	C	T	36,0	0,30	24,12	5,23	0.333333	0.821429	0.488095	0.690271	0.38378	0.377446	0.348812
Chr9	3256981	T	C	32,0	0,40	22,23	6,38	0.511111	0.863636	0.352525	0.498546	0.383725	0.361748	0.348812
Chr9	3257910	T	C	29,0	0,22	21,25	10,30	0.543478	0.75	0.206522	0.292066	0.383661	0.329026	0.34894
Chr9	3258745	C	A	19,0	0,33	25,21	10,31	0.456522	0.756098	0.299576	0.423664	0.383604	0.305226	0.34894
Chr9	3262724	G	A	33,0	0,41	15,12	9,26	0.444444	0.742857	0.298413	0.422019	0.383329	0.292615	0.347603
Chr9	3263264	C	T	33,0	0,32	15,14	4,23	0.482759	0.851852	0.369093	0.521977	0.383291	0.259623	0.347603
Chr9	3263784	T	C	34,0	0,26	25,25	8,30	0.5	0.789474	0.289474	0.409378	0.383256	0.209372	0.347603
Chr9	3264254	C	A	24,0	0,28	11,24	6,16	0.685714	0.727273	0.0415584	0.0587725	0.383223	0.228009	0.347603
Chr9	3265072	A	G	27,0	0,27	13,24	10,23	0.648649	0.69697	0.048321	0.0683363	0.383167	0.247889	0.348414
Chr9	3265281	C	A	21,0	0,34	24,10	11,24	0.294118	0.685714	0.391597	0.553801	0.383152	0.261769	0.348414
Chr9	3265552	T	C	30,0	0,17	26,22	3,38	0.458333	0.926829	0.468496	0.662553	0.383133	0.292714	0.348414
Chr9	3266473	C	T	35,0	0,23	15,16	4,28	0.516129	0.875	0.358871	0.50752	0.38307	0.305895	0.348414
Chr9	3275039	T	A	10,0	0,16	3,10	1,28	0.769231	0.965517	0.196286	0.277591	0.382478	0.238687	0.3493
Chr9	3275922	T	C	30,0	0,16	18,14	13,16	0.4375	0.551724	0.114224	0.161537	0.382417	0.150543	0.3493
Chr9	3275966	C	T	31,0	0,21	17,17	12,15	0.5	0.555556	0.0555556	0.0785674	0.382414	0.0790489	0.3493
Chr9	3275993	A	G	27,0	0,17	19,17	11,11	0.472222	0.5	0.0277778	0.0392837	0.382413	0.123076	0.3493
Chr9	3276025	C	A	31,0	0,16	13,21	8,13	0.617647	0.619048	0.00140056	0.00198069	0.38241	0.210504	0.3493
Chr9	3276582	G	T	35,0	0,26	18,15	4,27	0.454545	0.870968	0.416422	0.58891	0.382372	0.249891	0.350253
Chr9	3276704	G	C	36,0	0,25	41,12	8,28	0.226415	0.777778	0.551363	0.779745	0.382363	0.287192	0.350253
Chr9	3292946	C	A	28,0	0,37	22,15	13,25	0.405405	0.657895	0.252489	0.357074	0.381242	0.328096	0.350637
Chr9	3300891	G	A	36,0	0,27	14,14	8,20	0.5	0.714286	0.214286	0.303046	0.380694	0.319678	0.349498
Chr9	3301419	G	A	32,0	0,23	10,11	10,27	0.52381	0.72973	0.20592	0.291215	0.380658	0.277079	0.349498
Chr9	3302552	C	T	33,0	0,27	22,12	9,24	0.352941	0.727273	0.374332	0.529385	0.38058	0.297061	0.34883
Chr9	3315866	C	T	28,0	0,19	25,22	6,25	0.468085	0.806452	0.338367	0.478523	0.379662	0.347362	0.342014
Chr9	3316470	A	T	25,0	0,22	20,18	4,19	0.473684	0.826087	0.352403	0.498373	0.37962	0.418456	0.341443
Chr9	3317204	A	G	36,0	0,27	26,14	7,31	0.35	0.815789	0.465789	0.658726	0.379569	0.432479	0.340131
Chr9	3317249	T	A	34,0	0,33	25,12	4,31	0.324324	0.885714	0.56139	0.793925	0.379566	0.393126	0.340131
Chr9	3317668	A	G	31,0	0,25	22,14	7,35	0.388889	0.833333	0.444444	0.628539	0.379537	0.380489	0.339446
Chr9	3318633	A	G	28,0	0,22	17,25	10,28	0.595238	0.736842	0.141604	0.200258	0.379471	0.337331	0.339446
Chr9	3319034	A	C	31,0	0,36	14,10	10,24	0.416667	0.705882	0.289216	0.409013	0.379443	0.292686	0.339446
Chr9	3319094	T	A	33,0	0,27	14,10	8,16	0.416667	0.666667	0.25	0.353553	0.379439	0.302844	0.339446
Chr9	3319944	T	A	31,0	0,38	20,16	10,36	0.444444	0.782609	0.338164	0.478236	0.37938	0.358506	0.337365
Chr9	3348192	A	T	20,0	0,28	22,13	4,26	0.371429	0.866667	0.495238	0.700372	0.377434	0.371929	0.298245
Chr9	3350799	C	T	25,0	0,17	20,15	5,28	0.428571	0.848485	0.419913	0.593847	0.377254	0.366374	0.297189
Chr9	3368441	T	C	32,0	0,28	20,17	7,31	0.459459	0.815789	0.35633	0.503927	0.376039	0.390516	0.299061
Chr9	3373012	C	T	20,0	0,9	10,8	5,10	0.444444	0.666667	0.222222	0.31427	0.375725	0.298938	0.299061
Chr9	3376085	G	C	28,0	0,30	25,17	6,38	0.404762	0.863636	0.458874	0.648946	0.375513	0.272357	0.348459
Chr9	3394561	C	T	33,0	0,35	9,23	10,31	0.71875	0.756098	0.0373476	0.0528174	0.374242	0.265797	0.344205
Chr9	3412601	G	A	31,0	0,28	18,17	10,34	0.485714	0.772727	0.287013	0.405898	0.373001	0.297635	0.349625
Chr9	3435515	C	T	34,0	0,17	9,9	3,14	0.5	0.823529	0.323529	0.45754	0.371426	0.285566	0.305053
Chr9	3435867	T	C	27,0	0,32	23,16	5,19	0.410256	0.791667	0.38141	0.539396	0.371402	0.374763	0.305053
Chr9	3453035	G	A	26,0	0,17	23,17	6,28	0.425	0.823529	0.398529	0.563606	0.370222	0.395456	0.322157
Chr9	3473890	A	G	34,0	0,34	22,8	9,27	0.266667	0.75	0.483333	0.683537	0.36879	0.40575	0.338968
Chr9	3478826	A	T	23,0	0,8	8,7	1,6	0.466667	0.857143	0.390476	0.552217	0.368452	0.375622	0.337123
Chr9	3478829	A	T	23,0	0,10	7,7	1,7	0.5	0.875	0.375	0.53033	0.368451	0.345074	0.337123
Chr9	3499417	T	C	25,0	0,34	17,22	8,31	0.564103	0.794872	0.230769	0.326357	0.367039	0.330713	0.337073
Chr9	3526926	A	G	35,0	0,29	14,13	12,32	0.481481	0.727273	0.245791	0.347601	0.365152	0.303257	0.34531
Chr9	3528007	G	A	46,0	0,39	23,12	14,43	0.342857	0.754386	0.411529	0.58199	0.365078	0.273014	0.344784
Chr9	3528856	A	G	37,0	0,30	16,18	10,36	0.529412	0.782609	0.253197	0.358075	0.36502	0.263193	0.344784
Chr9	3528862	G	A	37,0	0,31	15,19	10,36	0.558824	0.782609	0.223785	0.31648	0.365019	0.238941	0.344784
Chr9	3529159	C	T	33,0	0,17	23,18	11,18	0.439024	0.62069	0.181665	0.256913	0.364999	0.205941	0.344784
Chr9	3529184	T	A	27,0	0,19	22,21	12,19	0.488372	0.612903	0.124531	0.176114	0.364997	0.192817	0.344784
Chr9	3530584	A	C	32,0	0,23	19,17	9,23	0.472222	0.71875	0.246528	0.348643	0.364901	0.192894	0.344784
Chr9	3530882	A	C	33,0	0,26	15,16	8,19	0.516129	0.703704	0.187575	0.265271	0.364881	0.215084	0.344784
Chr9	3532015	T	C	26,0	0,36	16,11	14,24	0.407407	0.631579	0.224172	0.317026	0.364803	0.253592	0.344784
Chr9	3533850	G	T	35,0	0,33	21,11	16,28	0.34375	0.636364	0.292614	0.413818	0.364677	0.276873	0.350066
Chr9	3534082	T	C	35,0	0,31	24,17	11,30	0.414634	0.731707	0.317073	0.448409	0.364661	0.336727	0.350066
Chr9	3534907	A	G	25,0	0,26	24,13	10,25	0.351351	0.714286	0.362934	0.513267	0.364605	0.377226	0.348856
Chr9	3536553	A	G	32,0	0,19	24,8	5,14	0.25	0.736842	0.486842	0.688499	0.364492	0.404037	0.348588
Chr9	3536753	T	A	30,0	0,18	18,9	6,19	0.333333	0.76	0.426667	0.603398	0.364478	0.428336	0.348588
Chr9	3536754	T	A	30,0	0,18	18,9	6,19	0.333333	0.76	0.426667	0.603398	0.364478	0.440261	0.348588
Chr9	3536755	T	A	30,0	0,18	19,9	6,19	0.321429	0.76	0.438571	0.620234	0.364478	0.424132	0.348588
Chr9	3537418	A	T	33,0	0,21	24,11	10,28	0.314286	0.736842	0.422556	0.597585	0.364433	0.414557	0.348743
Chr9	3537430	C	T	36,0	0,19	23,11	10,27	0.323529	0.72973	0.4062	0.574454	0.364432	0.358145	0.348743
Chr9	3537737	C	A	25,0	0,29	18,15	5,25	0.454545	0.833333	0.378788	0.535687	0.364411	0.322956	0.348743
Chr9	3539613	A	T	39,0	0,26	7,17	5,29	0.708333	0.852941	0.144608	0.204506	0.364282	0.311677	0.346843
Chr9	3539744	T	G	35,0	0,31	12,15	6,27	0.555556	0.818182	0.262626	0.37141	0.364273	0.284564	0.346843
Chr9	3540409	A	C	31,0	0,22	23,13	9,24	0.361111	0.727273	0.366162	0.517831	0.364228	0.264751	0.347764
Chr9	3541510	G	A	18,0	0,22	14,15	7,26	0.517241	0.787879	0.270637	0.382739	0.364152	0.326305	0.347764
Chr9	3542637	C	T	26,0	0,31	16,17	8,31	0.515152	0.794872	0.27972	0.395584	0.364075	0.320332	0.347764
Chr9	3543564	A	C	39,0	0,35	27,15	4,17	0.357143	0.809524	0.452381	0.639763	0.364011	0.331756	0.347612
Chr9	3543772	C	A	34,0	0,40	14,15	9,27	0.517241	0.75	0.232759	0.32917	0.363997	0.29581	0.347612
Chr9	3544116	A	G	36,0	0,29	24,18	4,23	0.428571	0.851852	0.42328	0.598609	0.363974	0.286352	0.348855
Chr9	3544878	C	G	30,0	0,23	13,20	10,23	0.606061	0.69697	0.0909091	0.128565	0.363921	0.279597	0.348855
Chr9	3545054	T	G	33,0	0,30	16,21	7,28	0.567568	0.8	0.232432	0.328709	0.363909	0.299308	0.348994
Chr9	3545374	T	C	37,0	0,27	25,18	7,36	0.418605	0.837209	0.418605	0.591996	0.363887	0.244759	0.350968
Chr9	3546730	C	T	40,0	0,24	19,14	11,34	0.424242	0.755556	0.331313	0.468548	0.363794	0.285837	0.350878
Chr9	3548493	A	G	27,0	0,15	15,16	7,14	0.516129	0.666667	0.150538	0.212892	0.363674	0.302508	0.350878
Chr9	3549137	A	G	36,0	0,21	20,7	12,15	0.259259	0.555556	0.296296	0.419026	0.36363	0.264941	0.351504
Chr9	3549413	A	T	43,0	0,15	25,25	7,31	0.5	0.815789	0.315789	0.446594	0.363611	0.274099	0.351504
Chr9	3549599	C	T	38,0	0,28	20,19	11,28	0.487179	0.717949	0.230769	0.326357	0.363598	0.339467	0.351504
Chr9	3550559	T	C	35,0	0,29	21,12	7,20	0.363636	0.740741	0.377104	0.533306	0.363532	0.371351	0.35098
Chr9	3550688	A	C	35,0	0,21	17,9	6,28	0.346154	0.823529	0.477376	0.675111	0.363523	0.418332	0.349429
Chr9	3550798	G	A	28,0	0,14	15,13	2,23	0.464286	0.92	0.455714	0.644477	0.363516	0.452306	0.349568
Chr9	3551819	T	C	26,0	0,25	29,16	3,29	0.355556	0.90625	0.550694	0.7788	0.363446	0.469164	0.349568
Chr9	3551941	T	C	39,0	0,38	27,12	14,34	0.307692	0.708333	0.400641	0.566592	0.363437	0.40813	0.349568
Chr9	3552241	T	A	27,0	0,27	21,13	5,27	0.382353	0.84375	0.461397	0.652514	0.363417	0.390501	0.349568
Chr9	3552426	A	C	32,0	0,36	18,19	11,24	0.513514	0.685714	0.172201	0.243529	0.363404	0.369251	0.349568
Chr9	3553375	T	C	32,0	0,40	25,13	9,22	0.342105	0.709677	0.367572	0.519826	0.363339	0.357286	0.349524
Chr9	3553716	A	T	32,0	0,47	32,16	6,21	0.333333	0.777778	0.444444	0.628539	0.363316	0.331436	0.348356
Chr9	3553799	C	T	21,0	0,42	28,15	9,20	0.348837	0.689655	0.340818	0.481989	0.36331	0.36502	0.348356
Chr9	3554079	T	A	35,0	0,30	23,12	13,27	0.342857	0.675	0.332143	0.469721	0.363291	0.351559	0.348356
Chr9	3554179	T	A	39,0	0,25	19,20	5,29	0.512821	0.852941	0.340121	0.481003	0.363284	0.323694	0.348356
Chr9	3558878	T	A	32,0	0,24	23,16	11,27	0.410256	0.710526	0.30027	0.424646	0.362962	0.322198	0.344816
Chr9	3558880	G	A	32,0	0,25	22,15	11,27	0.405405	0.710526	0.305121	0.431506	0.362962	0.34825	0.344816
Chr9	3558979	C	T	37,0	0,17	23,10	12,21	0.30303	0.636364	0.333333	0.471405	0.362955	0.384493	0.344816
Chr9	3559297	C	T	29,0	0,30	23,15	5,30	0.394737	0.857143	0.462406	0.653941	0.362933	0.425085	0.344816
Chr9	3559543	A	C	36,0	0,26	27,11	7,30	0.289474	0.810811	0.521337	0.737282	0.362916	0.456918	0.344816
Chr9	3559599	A	G	41,0	0,28	30,13	7,29	0.302326	0.805556	0.50323	0.711675	0.362913	0.482793	0.344816
Chr9	3560177	T	A	35,0	0,20	25,10	9,27	0.285714	0.75	0.464286	0.656599	0.362873	0.465549	0.344816
Chr9	3560941	T	G	33,0	0,37	26,18	5,34	0.409091	0.871795	0.462704	0.654362	0.362821	0.459417	0.341617
Chr9	3572113	A	T	25,0	0,29	19,16	7,35	0.457143	0.833333	0.37619	0.532014	0.362055	0.396707	0.339119
Chr9	3579501	T	C	37,0	0,27	20,13	3,23	0.393939	0.884615	0.490676	0.693921	0.361549	0.334207	0.330298
Chr9	3586887	C	A	37,0	0,27	15,17	12,31	0.53125	0.72093	0.18968	0.268248	0.361044	0.268425	0.32237
Chr9	3586895	C	T	36,0	0,31	14,18	12,30	0.5625	0.714286	0.151786	0.214657	0.361043	0.247473	0.32237
Chr9	3587972	G	A	25,0	0,20	12,17	7,18	0.586207	0.72	0.133793	0.189212	0.360969	0.241447	0.319786
Chr9	3588943	G	A	31,0	0,30	22,13	15,27	0.371429	0.642857	0.271429	0.383858	0.360903	0.252796	0.319786
Chr9	3589909	T	C	25,0	0,36	14,9	4,23	0.391304	0.851852	0.460548	0.651313	0.360837	0.297986	0.318925
Chr9	3591247	A	T	28,0	0,32	20,17	10,24	0.459459	0.705882	0.246423	0.348495	0.360745	0.350007	0.319275
Chr9	3591364	T	C	29,0	0,29	26,15	10,29	0.365854	0.74359	0.377736	0.534199	0.360737	0.395721	0.319275
Chr9	3591971	A	T	34,0	0,24	17,12	5,21	0.413793	0.807692	0.393899	0.557058	0.360696	0.374984	0.319275
Chr9	3592113	A	G	32,0	0,22	24,8	4,12	0.25	0.75	0.5	0.707107	0.360686	0.391939	0.319275
Chr9	3592588	A	G	28,0	0,34	24,21	6,28	0.466667	0.823529	0.356863	0.50468	0.360653	0.382964	0.319085
Chr9	3593478	C	A	28,0	0,21	23,13	8,18	0.361111	0.692308	0.331197	0.468383	0.360592	0.370255	0.319085
Chr9	3593937	A	G	31,0	0,27	24,13	6,13	0.351351	0.684211	0.332859	0.470734	0.360561	0.304527	0.316607
Chr9	3594075	T	C	31,0	0,36	22,10	10,18	0.3125	0.642857	0.330357	0.467196	0.360551	0.296968	0.316607
Chr9	3597081	T	G	28,0	0,27	18,20	13,30	0.526316	0.697674	0.171359	0.242338	0.360346	0.296647	0.317441
Chr9	3597165	G	T	34,0	0,29	19,18	7,29	0.486486	0.805556	0.319069	0.451232	0.36034	0.290855	0.317441
Chr9	3598592	G	A	30,0	0,30	21,10	8,15	0.322581	0.652174	0.329593	0.466115	0.360242	0.306835	0.316925
Chr9	3598774	A	T	36,0	0,36	17,18	6,27	0.514286	0.818182	0.303896	0.429774	0.36023	0.345725	0.316925
Chr9	3598992	G	A	35,0	0,32	23,16	7,32	0.410256	0.820513	0.410256	0.58019	0.360215	0.380278	0.316925
Chr9	3599488	T	G	29,0	0,22	23,14	11,32	0.378378	0.744186	0.365808	0.51733	0.360181	0.387786	0.317475
Chr9	3599771	G	A	36,0	0,34	29,20	3,27	0.408163	0.9	0.491837	0.695562	0.360162	0.344751	0.317722
Chr9	3600425	G	T	35,0	0,18	19,7	12,21	0.269231	0.636364	0.367133	0.519204	0.360117	0.324605	0.317722
Chr9	3600533	G	A	27,0	0,20	16,19	14,24	0.542857	0.631579	0.0887218	0.125472	0.360109	0.368187	0.317722
Chr9	3600651	G	A	35,0	0,24	23,19	10,32	0.452381	0.761905	0.309524	0.437733	0.360101	0.364264	0.317722
Chr9	3600883	G	A	36,0	0,36	21,9	5,38	0.3	0.883721	0.583721	0.825506	0.360085	0.386634	0.317722
Chr9	3601957	C	T	30,0	0,29	23,13	7,35	0.361111	0.833333	0.472222	0.667823	0.360012	0.467775	0.317722
Chr9	3602376	C	T	34,0	0,22	37,15	10,33	0.288462	0.767442	0.47898	0.67738	0.359983	0.455901	0.317722
Chr9	3602487	T	C	21,0	0,25	31,15	7,32	0.326087	0.820513	0.494426	0.699224	0.359976	0.400027	0.317722
Chr9	3603659	T	C	35,0	0,44	17,20	9,34	0.540541	0.790698	0.250157	0.353776	0.359895	0.396002	0.31742
Chr9	3604659	A	C	33,0	0,35	21,25	7,39	0.543478	0.847826	0.304348	0.430413	0.359827	0.339337	0.31742
Chr9	3604874	T	C	25,0	0,27	22,13	6,28	0.371429	0.823529	0.452101	0.639367	0.359812	0.360012	0.31742
Chr9	3605407	T	C	29,0	0,40	21,21	14,32	0.5	0.695652	0.195652	0.276694	0.359776	0.376647	0.317213
Chr9	3605827	A	G	42,0	0,40	30,9	6,29	0.230769	0.828571	0.597802	0.84542	0.359747	0.381978	0.318195
Chr9	3606957	A	G	36,0	0,28	16,16	7,35	0.5	0.833333	0.333333	0.471405	0.35967	0.348847	0.317331
Chr9	3606971	C	T	36,0	0,26	20,19	8,36	0.487179	0.818182	0.331002	0.468108	0.359669	0.37382	0.317331
Chr9	3608635	G	C	37,0	0,27	19,16	10,29	0.457143	0.74359	0.286447	0.405097	0.359555	0.325851	0.317331
Chr9	3609505	T	C	26,0	0,26	19,19	7,32	0.5	0.820513	0.320513	0.453274	0.359495	0.397279	0.317638
Chr9	3609870	T	C	17,0	0,29	19,18	7,38	0.486486	0.844444	0.357958	0.506229	0.35947	0.420491	0.317638
Chr9	3611423	G	A	10,0	0,14	12,2	5,25	0.142857	0.833333	0.690476	0.976481	0.359364	0.437507	0.317028
Chr9	3611536	T	A	26,0	0,23	16,4	12,22	0.2	0.647059	0.447059	0.632237	0.359356	0.411362	0.317028
Chr9	3611747	A	G	35,0	0,28	19,13	8,28	0.40625	0.777778	0.371528	0.52542	0.359342	0.395716	0.317028
Chr9	3612547	C	T	34,0	0,30	28,17	16,21	0.377778	0.567568	0.18979	0.268403	0.359287	0.356759	0.31572
Chr9	3613597	T	C	33,0	0,28	22,18	10,27	0.45	0.72973	0.27973	0.395598	0.359215	0.31499	0.3163
Chr9	3614546	T	C	38,0	0,34	27,10	11,36	0.27027	0.765957	0.495687	0.701008	0.35915	0.288369	0.315659
Chr9	3614886	T	A	33,0	0,33	20,17	13,30	0.459459	0.697674	0.238215	0.336887	0.359127	0.324001	0.315659
Chr9	3615494	T	C	33,0	0,30	18,17	8,21	0.485714	0.724138	0.238424	0.337182	0.359085	0.347803	0.315659
Chr9	3616037	G	A	36,0	0,28	26,14	11,28	0.35	0.717949	0.367949	0.520358	0.359048	0.335273	0.315659
Chr9	3616138	T	A	30,0	0,33	27,16	11,37	0.372093	0.770833	0.39874	0.563904	0.359041	0.348662	0.315659
Chr9	3617563	T	C	36,0	0,26	25,10	9,23	0.285714	0.71875	0.433036	0.612405	0.358944	0.364643	0.315426
Chr9	3618336	G	A	33,0	0,35	23,18	11,32	0.439024	0.744186	0.305162	0.431564	0.358891	0.326336	0.314935
Chr9	3618566	G	A	31,0	0,30	24,23	5,21	0.489362	0.807692	0.318331	0.450187	0.358875	0.279727	0.314935
Chr9	3620214	G	A	27,0	0,29	17,15	11,20	0.46875	0.645161	0.176411	0.249483	0.358762	0.250377	0.312457
Chr9	3622230	T	C	32,0	0,24	15,25	9,34	0.625	0.790698	0.165698	0.234332	0.358624	0.260456	0.312671
Chr9	3623735	G	A	33,0	0,34	19,14	11,27	0.424242	0.710526	0.286284	0.404867	0.358521	0.229197	0.312142
Chr9	3624056	C	T	12,0	0,5	8,2	4,5	0.2	0.555556	0.355556	0.502831	0.358499	0.270705	0.312142
Chr9	3624259	G	T	22,0	0,9	11,13	8,19	0.541667	0.703704	0.162037	0.229155	0.358486	0.32519	0.312142
Chr9	3624835	G	A	34,0	0,34	25,16	7,24	0.390244	0.774194	0.38395	0.542987	0.358446	0.405941	0.312142
Chr9	3625107	T	G	21,0	0,29	24,13	8,30	0.351351	0.789474	0.438122	0.619599	0.358428	0.397961	0.312142
Chr9	3625807	T	G	22,0	0,27	30,11	1,23	0.268293	0.958333	0.690041	0.975865	0.35838	0.425309	0.312142
Chr9	3626431	A	G	34,0	0,37	22,14	13,31	0.388889	0.704545	0.315657	0.446406	0.358337	0.404433	0.312142
Chr9	3626693	T	A	33,0	0,42	11,12	7,32	0.521739	0.820513	0.298774	0.42253	0.358319	0.431051	0.312142
Chr9	3627045	A	G	34,0	0,28	19,12	11,22	0.387097	0.666667	0.27957	0.395372	0.358295	0.370119	0.312394
Chr9	3632182	T	A	33,0	0,36	31,13	4,26	0.295455	0.866667	0.571212	0.807816	0.357943	0.419183	0.314928
Chr9	3632526	G	A	22,0	0,34	28,21	8,35	0.428571	0.813953	0.385382	0.545013	0.35792	0.468018	0.314928
Chr9	3633432	G	T	31,0	0,42	29,12	6,35	0.292683	0.853659	0.560976	0.793339	0.357858	0.452207	0.314928
Chr9	3633456	T	G	27,0	0,37	28,11	7,33	0.282051	0.825	0.542949	0.767845	0.357856	0.406182	0.314928
Chr9	3634229	T	A	30,0	0,33	22,21	14,31	0.488372	0.688889	0.200517	0.283574	0.357803	0.372139	0.315008
Chr9	3634636	T	C	39,0	0,34	29,14	8,16	0.325581	0.666667	0.341085	0.482367	0.357776	0.350877	0.314054
Chr9	3635242	G	C	40,0	0,36	16,22	7,27	0.578947	0.794118	0.21517	0.304297	0.357734	0.322066	0.313861
Chr9	3636309	G	A	37,0	0,26	16,11	4,25	0.407407	0.862069	0.454662	0.642989	0.357661	0.345735	0.313861
Chr9	3636983	G	A	40,0	0,29	21,13	7,25	0.382353	0.78125	0.398897	0.564126	0.357615	0.313232	0.311759
Chr9	3637160	C	T	38,0	0,23	15,11	8,23	0.423077	0.741935	0.318859	0.450934	0.357603	0.322698	0.311759
Chr9	3638657	C	T	36,0	0,30	25,17	15,21	0.404762	0.583333	0.178571	0.252538	0.357501	0.322589	0.310652
Chr9	3638772	A	T	35,0	0,33	28,12	14,18	0.3	0.5625	0.2625	0.371231	0.357493	0.316455	0.310652
Chr9	3640256	A	C	29,0	0,34	29,10	11,27	0.25641	0.710526	0.454116	0.642217	0.357391	0.32173	0.311529
Chr9	3640349	T	G	23,0	0,29	19,9	9,20	0.321429	0.689655	0.368227	0.520751	0.357385	0.372921	0.311529
Chr9	3640350	C	A	25,0	0,28	19,9	10,20	0.321429	0.666667	0.345238	0.48824	0.357385	0.395088	0.311529
Chr9	3643247	G	A	25,0	0,18	15,9	4,17	0.375	0.809524	0.434524	0.614509	0.357187	0.347065	0.311604
Chr9	3643300	T	C	21,0	0,23	16,14	4,21	0.466667	0.84	0.373333	0.527973	0.357183	0.378246	0.311604
Chr9	3643454	A	G	28,0	0,18	22,19	10,21	0.463415	0.677419	0.214005	0.302648	0.357172	0.382936	0.311604
Chr9	3643913	T	C	29,0	0,25	26,11	5,23	0.297297	0.821429	0.524131	0.741234	0.357141	0.422698	0.311345
Chr9	3644932	A	G	31,0	0,27	13,9	6,21	0.409091	0.777778	0.368687	0.521402	0.357071	0.408891	0.311803
Chr9	3645268	A	G	29,0	0,21	19,11	0,20	0.366667	1	0.633333	0.895669	0.357048	0.442995	0.312139
Chr9	3645895	T	G	30,0	0,27	22,20	9,32	0.47619	0.780488	0.304297	0.430341	0.357005	0.402613	0.311686
Chr9	3646048	C	G	31,0	0,27	23,17	8,34	0.425	0.809524	0.384524	0.543799	0.356995	0.423287	0.311686
Chr9	3648576	C	T	39,0	0,27	13,17	3,24	0.566667	0.888889	0.322222	0.455691	0.356822	0.351333	0.312294
Chr9	3648923	A	T	29,0	0,36	22,12	7,33	0.352941	0.825	0.472059	0.667592	0.356798	0.314129	0.312294
Chr9	3650525	C	T	29,0	0,37	21,17	12,31	0.447368	0.72093	0.273562	0.386875	0.356689	0.311299	0.312613
Chr9	3650563	G	A	29,0	0,35	14,17	13,26	0.548387	0.666667	0.11828	0.167273	0.356686	0.339587	0.312332
Chr9	3650790	C	T	31,0	0,38	32,16	16,38	0.333333	0.703704	0.37037	0.523783	0.356671	0.30073	0.311612
Chr9	3652844	C	T	37,0	0,32	28,15	6,26	0.348837	0.8125	0.463663	0.655718	0.35653	0.280185	0.309457
Chr9	3653228	T	C	35,0	0,22	19,17	7,21	0.472222	0.75	0.277778	0.392837	0.356504	0.322517	0.309457
Chr9	3653460	T	G	28,0	0,24	14,18	8,22	0.5625	0.733333	0.170833	0.241595	0.356488	0.261692	0.309197
Chr9	3654211	T	A	42,0	0,34	27,21	10,33	0.4375	0.767442	0.329942	0.466608	0.356437	0.231228	0.308189
Chr9	3654739	C	G	26,0	0,19	16,17	18,25	0.515152	0.581395	0.0662438	0.0936829	0.356401	0.201689	0.308189
Chr9	3656910	A	G	29,0	0,20	16,11	9,23	0.407407	0.71875	0.311343	0.440305	0.356252	0.176657	0.308189
Chr9	3657288	G	T	32,0	0,27	19,22	11,22	0.536585	0.666667	0.130081	0.183963	0.356226	0.137734	0.308189
Chr9	3660762	G	T	36,0	0,22	15,17	11,15	0.53125	0.576923	0.0456731	0.0645915	0.355989	0.210199	0.304733
Chr9	3660912	A	G	32,0	0,24	17,9	14,13	0.346154	0.481481	0.135328	0.191382	0.355978	0.18644	0.304733
Chr9	3661535	T	A	25,0	0,6	12,2	3,4	0.142857	0.571429	0.428571	0.606092	0.355936	0.218775	0.303984
Chr9	3661783	T	C	32,0	0,19	30,12	12,11	0.285714	0.478261	0.192547	0.272302	0.355919	0.268334	0.303984
Chr9	3663951	A	C	29,0	0,45	33,19	12,23	0.365385	0.657143	0.291758	0.412608	0.355771	0.331546	0.303984
Chr9	3664604	G	A	32,0	0,29	26,16	14,29	0.380952	0.674419	0.293466	0.415024	0.355726	0.309973	0.303984
Chr9	3664952	A	G	25,0	0,14	18,14	2,16	0.4375	0.888889	0.451389	0.63836	0.355702	0.32702	0.303984
Chr9	3665255	T	C	36,0	0,24	30,14	13,23	0.318182	0.638889	0.320707	0.453548	0.355681	0.351525	0.303984
Chr9	3665926	A	C	34,0	0,24	14,14	8,28	0.5	0.777778	0.277778	0.392837	0.355636	0.357844	0.301678
Chr9	3666105	C	T	23,0	0,38	21,9	10,25	0.3	0.714286	0.414286	0.585888	0.355623	0.328143	0.299226
Chr9	3666582	A	T	31,0	0,17	16,10	9,22	0.384615	0.709677	0.325062	0.459707	0.355591	0.353332	0.296851
Chr9	3666585	A	T	34,0	0,18	16,10	10,22	0.384615	0.6875	0.302885	0.428344	0.355591	0.380565	0.296851
Chr9	3666645	A	C	33,0	0,26	20,6	10,21	0.230769	0.677419	0.44665	0.631659	0.355586	0.354293	0.296851
Chr9	3667489	T	C	29,0	0,30	27,10	12,26	0.27027	0.684211	0.41394	0.5854	0.355529	0.2967	0.296851
Chr9	3668244	G	A	24,0	0,24	21,14	13,28	0.4	0.682927	0.282927	0.400119	0.355477	0.298092	0.296851
Chr9	3668507	G	A	34,0	0,22	12,19	14,26	0.612903	0.65	0.0370968	0.0524628	0.355459	0.253834	0.29672
Chr9	3668768	G	A	26,0	0,23	34,22	11,26	0.392857	0.702703	0.309846	0.438188	0.355441	0.234089	0.29672
Chr9	3669058	A	C	23,0	1,32	29,13	20,23	0.309524	0.534884	0.22536	0.318707	0.355421	0.199482	0.29672
Chr9	3669432	T	C	39,0	0,16	13,10	7,21	0.434783	0.75	0.315217	0.445785	0.355396	0.300886	0.29672
Chr9	3669595	A	T	37,0	0,9	8,6	6,7	0.428571	0.538462	0.10989	0.155408	0.355385	0.347604	0.29672
Chr9	3670324	G	A	30,0	0,41	33,11	7,27	0.25	0.794118	0.544118	0.769499	0.355335	0.402804	0.294647
Chr9	3670326	T	C	32,0	0,40	34,11	7,26	0.244444	0.787879	0.543434	0.768532	0.355335	0.41666	0.294647
Chr9	3670363	G	A	24,0	0,36	36,13	7,23	0.265306	0.766667	0.501361	0.709031	0.355332	0.433292	0.294647
Chr9	3670524	G	T	32,0	0,28	28,15	8,22	0.348837	0.733333	0.384496	0.54376	0.355321	0.376298	0.294647
Chr9	3671703	G	T	29,0	0,28	23,14	15,20	0.378378	0.571429	0.19305	0.273014	0.355241	0.310792	0.294647
Chr9	3671766	A	C	35,0	0,29	26,15	15,25	0.365854	0.625	0.259146	0.366488	0.355236	0.188743	0.294647
Chr9	3671804	A	G	31,0	0,34	26,18	15,25	0.409091	0.625	0.215909	0.305342	0.355234	0.194774	0.294647
Chr9	3672956	T	C	32,0	0,35	7,18	14,22	0.72	0.611111	-0.108889	0.153992	0.355155	0.234498	0.294284
Chr9	3673366	T	C	23,0	0,29	29,11	9,20	0.275	0.689655	0.414655	0.586411	0.355127	0.247429	0.294284
Chr9	3673416	C	T	22,0	0,30	25,15	7,23	0.375	0.766667	0.391667	0.5539	0.355124	0.264074	0.294284
Chr9	3673471	C	T	28,0	0,31	26,15	9,20	0.365854	0.689655	0.323802	0.457924	0.35512	0.31327	0.294207
Chr9	3673512	C	T	23,0	0,35	23,17	8,21	0.425	0.724138	0.299138	0.423045	0.355117	0.269716	0.294207
Chr9	3673685	C	T	30,0	0,26	24,17	13,16	0.414634	0.551724	0.13709	0.193875	0.355105	0.218691	0.294207
Chr9	3674151	T	C	34,0	0,14	16,13	11,20	0.448276	0.645161	0.196885	0.278438	0.355073	0.188893	0.294207
Chr9	3674236	T	C	35,0	0,18	18,21	13,27	0.538462	0.675	0.136538	0.193095	0.355067	0.138743	0.294207
Chr9	3676303	T	C	18,0	0,32	26,21	14,23	0.446809	0.621622	0.174813	0.247223	0.354926	0.162178	0.294142
Chr9	3677292	G	A	31,0	0,46	14,14	14,17	0.5	0.548387	0.0483871	0.0684297	0.354859	0.164242	0.290893
Chr9	3677435	G	A	32,0	0,34	24,21	12,31	0.466667	0.72093	0.254264	0.359583	0.354849	0.177732	0.290893
Chr9	3677555	G	A	25,0	0,35	20,17	9,18	0.459459	0.666667	0.207207	0.293035	0.354841	0.195305	0.290893
Chr9	3677633	A	T	31,0	0,32	18,15	14,27	0.454545	0.658537	0.203991	0.288487	0.354835	0.267385	0.290893
Chr9	3677980	T	A	22,0	0,25	17,12	11,23	0.413793	0.676471	0.262677	0.371482	0.354812	0.291157	0.290893
Chr9	3678124	A	G	32,0	0,33	25,15	8,29	0.375	0.783784	0.408784	0.578108	0.354802	0.331432	0.290893
Chr9	3678146	C	A	29,0	0,33	21,16	7,29	0.432432	0.805556	0.373123	0.527676	0.3548	0.359261	0.290893
Chr9	3678931	A	G	22,0	0,15	24,10	11,26	0.294118	0.702703	0.408585	0.577827	0.354747	0.393659	0.293069
Chr9	3679172	T	C	30,0	0,22	18,9	11,23	0.333333	0.676471	0.343137	0.485269	0.35473	0.31573	0.292627
Chr9	3679487	A	G	28,0	0,25	21,8	11,27	0.275862	0.710526	0.434664	0.614708	0.354708	0.291144	0.292627
Chr9	3681179	C	G	30,0	0,26	18,20	20,24	0.526316	0.545455	0.0191388	0.0270663	0.354593	0.237667	0.289033
Chr9	3681731	C	A	29,0	0,24	23,14	13,22	0.378378	0.628571	0.250193	0.353826	0.354555	0.212186	0.28806
Chr9	3684289	G	A	36,0	0,23	18,15	19,28	0.454545	0.595745	0.141199	0.199686	0.35438	0.107606	0.286132
Chr9	3684463	G	C	35,0	0,27	23,20	15,32	0.465116	0.680851	0.215735	0.305095	0.354368	0.093252	0.286132
Chr9	3684886	C	T	26,0	0,28	15,19	18,16	0.558824	0.470588	-0.0882353	0.124784	0.354339	0.0818423	0.286132
Chr9	3684905	T	C	23,0	0,27	17,21	14,14	0.552632	0.5	-0.0526316	0.0744323	0.354338	0.0973272	0.286132
Chr9	3685093	A	C	20,0	0,22	19,22	10,27	0.536585	0.72973	0.193144	0.273147	0.354325	0.0990154	0.286132
Chr9	3685123	T	C	25,0	0,28	20,18	12,27	0.473684	0.692308	0.218623	0.30918	0.354323	0.165164	0.286132
Chr9	3685192	C	T	29,0	0,31	21,18	11,24	0.461538	0.685714	0.224176	0.317032	0.354319	0.268201	0.286132
Chr9	3685219	G	A	34,0	0,36	24,17	12,23	0.414634	0.657143	0.242509	0.342959	0.354317	0.236655	0.286132
Chr9	3685400	G	A	36,0	0,34	35,17	8,30	0.326923	0.789474	0.462551	0.654145	0.354304	0.200245	0.286132
Chr9	3685837	A	T	31,0	0,25	15,17	13,17	0.53125	0.566667	0.0354167	0.0500867	0.354274	0.18529	0.286132
Chr9	3685839	A	C	31,0	0,24	16,17	13,16	0.515152	0.551724	0.0365726	0.0517215	0.354274	0.239865	0.286132
Chr9	3685884	G	T	41,0	0,25	19,17	14,23	0.472222	0.621622	0.149399	0.211283	0.354271	0.231283	0.286132
Chr9	3685942	C	T	35,0	0,21	24,15	2,18	0.384615	0.9	0.515385	0.728864	0.354267	0.320304	0.286132
Chr9	3685956	A	G	37,0	0,22	18,14	3,18	0.4375	0.857143	0.419643	0.593465	0.354266	0.394503	0.286132
Chr9	3685973	G	A	38,0	0,22	20,15	2,20	0.428571	0.909091	0.480519	0.679557	0.354265	0.436051	0.286132
Chr9	3685986	C	T	38,0	0,20	21,16	4,21	0.432432	0.84	0.407568	0.576388	0.354264	0.408634	0.286132
Chr9	3686088	C	A	34,0	0,22	17,11	8,24	0.392857	0.75	0.357143	0.505076	0.354257	0.390694	0.286132
Chr9	3686112	G	A	35,0	0,21	21,12	8,23	0.363636	0.741935	0.378299	0.534996	0.354256	0.366385	0.286132
Chr9	3686331	T	C	30,0	0,34	18,14	10,33	0.4375	0.767442	0.329942	0.466608	0.354241	0.347237	0.286132
Chr9	3686484	C	T	30,0	0,28	23,16	9,30	0.410256	0.769231	0.358974	0.507666	0.35423	0.384632	0.286132
Chr9	3686807	T	C	25,0	0,26	20,11	12,24	0.354839	0.666667	0.311828	0.440991	0.354208	0.370149	0.286132
Chr9	3686864	T	C	34,0	0,28	27,7	9,27	0.205882	0.75	0.544118	0.769499	0.354204	0.32267	0.286132
Chr9	3687005	A	G	31,0	0,34	18,12	10,24	0.4	0.705882	0.305882	0.432583	0.354195	0.290371	0.28709
Chr9	3687196	C	G	29,0	0,30	18,19	13,20	0.513514	0.606061	0.0925471	0.130881	0.354182	0.269839	0.28709
Chr9	3687339	A	G	36,0	0,36	20,21	9,22	0.512195	0.709677	0.197482	0.279282	0.354172	0.229334	0.28709
Chr9	3687357	C	T	35,0	0,37	21,20	10,23	0.487805	0.69697	0.209165	0.295804	0.354171	0.225515	0.28709
Chr9	3687488	A	T	41,0	0,31	23,13	11,26	0.361111	0.702703	0.341592	0.483083	0.354162	0.247772	0.28709
Chr9	3687495	A	T	41,0	0,32	22,14	12,25	0.388889	0.675676	0.286787	0.405578	0.354161	0.276714	0.28709
Chr9	3687650	T	C	29,0	0,29	23,18	10,18	0.439024	0.642857	0.203833	0.288263	0.354151	0.25869	0.28709
Chr9	3687732	A	G	36,0	0,41	27,16	12,30	0.372093	0.714286	0.342193	0.483934	0.354145	0.270535	0.28709
Chr9	3689017	T	G	29,0	0,32	28,21	19,23	0.428571	0.547619	0.119048	0.168359	0.354057	0.26813	0.287564
Chr9	3690163	G	A	46,0	0,41	26,15	7,23	0.365854	0.766667	0.400813	0.566835	0.353979	0.256937	0.28684
Chr9	3692401	A	T	32,0	0,26	29,20	13,28	0.408163	0.682927	0.274764	0.388574	0.353826	0.220613	0.28388
Chr9	3693767	T	G	28,0	0,36	18,14	17,24	0.4375	0.585366	0.147866	0.209114	0.353732	0.208621	0.283368
Chr9	3693798	T	C	23,0	0,34	16,15	16,29	0.483871	0.644444	0.160573	0.227085	0.35373	0.20235	0.283368
Chr9	3693890	A	G	30,0	0,41	12,18	15,29	0.6	0.659091	0.0590909	0.0835672	0.353724	0.227236	0.283368
Chr9	3694110	A	G	44,0	0,31	19,10	12,30	0.344828	0.714286	0.369458	0.522493	0.353709	0.274073	0.282954
Chr9	3695722	C	T	36,0	0,38	20,12	7,24	0.375	0.774194	0.399194	0.564545	0.353599	0.296283	0.282325
Chr9	3695872	G	A	31,0	0,23	16,10	7,23	0.384615	0.766667	0.382051	0.540302	0.353589	0.342123	0.282325
Chr9	3697984	A	C	34,0	0,28	23,14	14,26	0.378378	0.65	0.271622	0.384131	0.353444	0.321564	0.280982
Chr9	3697992	G	T	36,0	0,29	23,14	13,26	0.378378	0.666667	0.288288	0.407701	0.353444	0.314675	0.280982
Chr9	3698039	G	T	33,0	0,28	24,12	12,18	0.333333	0.6	0.266667	0.377124	0.353441	0.31387	0.280982
Chr9	3699422	A	G	21,0	0,30	27,16	10,28	0.372093	0.736842	0.364749	0.515833	0.353346	0.308263	0.279108
Chr9	3699607	A	G	31,0	0,26	24,11	8,18	0.314286	0.692308	0.378022	0.534604	0.353333	0.303831	0.278736
Chr9	3703498	T	G	35,0	0,33	15,11	14,28	0.423077	0.666667	0.24359	0.344488	0.353067	0.329174	0.273478
Chr9	3705162	C	T	27,0	0,25	16,15	9,27	0.483871	0.75	0.266129	0.376363	0.352954	0.35333	0.272654
Chr9	3705408	T	C	26,0	0,28	22,10	10,24	0.3125	0.705882	0.393382	0.556327	0.352937	0.298193	0.272996
Chr9	3705457	C	T	27,0	0,33	27,11	9,31	0.289474	0.775	0.485526	0.686638	0.352934	0.328364	0.272996
Chr9	3706419	C	T	35,0	0,39	16,20	13,25	0.555556	0.657895	0.102339	0.144729	0.352868	0.307889	0.271539
Chr9	3709397	C	T	33,0	0,18	19,17	6,39	0.472222	0.866667	0.394444	0.557829	0.352664	0.281296	0.271332
Chr9	3710986	T	A	37,0	0,31	23,21	14,25	0.477273	0.641026	0.163753	0.231582	0.352556	0.237322	0.270029
Chr9	3712011	G	A	39,0	0,26	19,13	10,20	0.40625	0.666667	0.260417	0.368285	0.352486	0.235169	0.26705
Chr9	3712013	T	C	39,0	0,26	20,14	10,21	0.411765	0.677419	0.265655	0.375692	0.352486	0.249137	0.26705
Chr9	3712092	A	G	40,0	0,17	10,11	10,16	0.52381	0.615385	0.0915751	0.129507	0.35248	0.246689	0.26705
Chr9	3712572	C	G	31,0	0,21	20,8	7,21	0.285714	0.75	0.464286	0.656599	0.352447	0.245724	0.266778
Chr9	3713700	C	T	28,0	0,29	17,16	12,21	0.484848	0.636364	0.151515	0.214275	0.35237	0.23024	0.265835
Chr9	3716142	A	G	30,0	0,38	31,17	16,25	0.354167	0.609756	0.255589	0.361458	0.352204	0.209703	0.262205
Chr9	3717718	T	C	35,0	0,24	18,12	14,20	0.4	0.588235	0.188235	0.266205	0.352096	0.115676	0.261439
Chr9	3719002	T	C	29,0	0,24	14,22	16,24	0.611111	0.6	-0.0111111	0.0157135	0.352008	0.159057	0.260676
Chr9	3719008	G	A	29,0	0,26	14,22	15,23	0.611111	0.605263	-0.00584795	0.00827026	0.352008	0.165082	0.260676
Chr9	3721157	G	A	26,0	0,29	26,12	12,26	0.315789	0.684211	0.368421	0.521026	0.351861	0.167435	0.261533
Chr9	3722504	C	T	38,0	0,24	15,6	15,20	0.285714	0.571429	0.285714	0.404061	0.351769	0.184192	0.261965
Chr9	3723064	T	A	29,0	0,29	14,14	12,28	0.5	0.7	0.2	0.282843	0.351731	0.243753	0.261965
Chr9	3734246	G	C	27,0	0,27	12,20	13,30	0.625	0.697674	0.0726744	0.102777	0.350967	0.240069	0.253294
Chr9	3748987	G	A	33,0	0,24	16,14	7,22	0.466667	0.758621	0.291954	0.412885	0.34996	0.228481	0.241047
Chr9	3765302	T	C	29,0	0,16	22,18	7,28	0.45	0.8	0.35	0.494975	0.348846	0.22737	0.238671
Chr9	3765360	A	T	33,0	0,22	19,17	12,28	0.472222	0.7	0.227778	0.322126	0.348842	0.262835	0.238671
Chr9	3765486	T	C	33,0	0,17	15,21	8,28	0.583333	0.777778	0.194444	0.274986	0.348834	0.239713	0.238671
Chr9	3765526	T	C	30,0	0,19	21,21	9,27	0.5	0.75	0.25	0.353553	0.348831	0.194713	0.238671
Chr9	3765832	G	A	23,0	0,25	14,16	9,22	0.533333	0.709677	0.176344	0.249388	0.34881	0.187158	0.238671
Chr9	3765868	T	G	25,0	0,22	14,18	10,22	0.5625	0.6875	0.125	0.176777	0.348807	0.123507	0.238671
Chr9	3765958	G	T	30,0	0,17	11,14	6,18	0.56	0.75	0.19	0.268701	0.348801	0.0560069	0.238455
Chr9	3766050	G	C	31,0	0,26	10,11	18,12	0.52381	0.4	-0.12381	0.175093	0.348795	0.0529603	0.238455
Chr9	3766119	T	C	36,0	0,34	14,18	21,19	0.5625	0.475	-0.0875	0.123744	0.34879	0.0815317	0.237478
Chr9	3766394	G	A	34,0	0,27	22,18	14,22	0.45	0.611111	0.161111	0.227846	0.348772	0.0866364	0.237478
Chr9	3768392	A	G	31,0	0,33	21,19	9,26	0.475	0.742857	0.267857	0.378807	0.348635	0.143621	0.233986
Chr9	3769598	A	C	33,0	0,32	20,19	11,26	0.487179	0.702703	0.215523	0.304796	0.348553	0.196121	0.235522
Chr9	3770016	C	A	34,0	0,12	19,11	17,19	0.366667	0.527778	0.161111	0.227846	0.348524	0.197232	0.235522
Chr9	3770231	C	T	24,0	0,24	17,17	13,27	0.5	0.675	0.175	0.247487	0.34851	0.199014	0.235522
Chr9	3770237	T	C	24,0	0,24	17,17	13,26	0.5	0.666667	0.166667	0.235702	0.348509	0.212159	0.235522
Chr9	3773423	C	T	27,0	0,32	21,17	8,21	0.447368	0.724138	0.27677	0.391411	0.348292	0.238399	0.229148
Chr9	3775354	C	T	32,0	0,27	17,15	8,24	0.46875	0.75	0.28125	0.397748	0.34816	0.230065	0.229264
Chr9	3776088	C	A	28,0	0,17	18,8	8,12	0.307692	0.6	0.292308	0.413386	0.34811	0.194459	0.229264
Chr9	3776367	A	G	29,0	0,29	14,16	8,16	0.533333	0.666667	0.133333	0.188562	0.348091	0.173579	0.229604
Chr9	3776477	G	T	34,0	0,38	12,21	12,20	0.636364	0.625	-0.0113636	0.0160706	0.348083	0.160977	0.229604
Chr9	3776966	C	T	27,0	0,50	17,21	11,29	0.552632	0.725	0.172368	0.243766	0.34805	0.142753	0.228821
Chr9	3777263	T	C	37,0	0,30	21,26	8,27	0.553191	0.771429	0.218237	0.308634	0.34803	0.276086	0.228849
Chr9	3777270	T	C	37,0	0,31	22,26	9,26	0.541667	0.742857	0.20119	0.284526	0.348029	0.316227	0.228849
Chr9	3778164	A	G	0,15	22,0	2,8	6,0	0.2	1	0.8	1.13137	0.347968	0.312309	0.227839
Chr9	3779041	C	G	32,0	0,23	18,13	9,14	0.419355	0.608696	0.189341	0.267768	0.347908	0.282948	0.226744
Chr9	3780059	A	T	34,0	0,29	16,20	7,17	0.555556	0.708333	0.152778	0.21606	0.347839	0.242709	0.224375
Chr9	3780574	A	G	34,0	0,33	12,12	15,20	0.5	0.571429	0.0714286	0.101015	0.347803	0.127043	0.224375
Chr9	3780787	T	A	25,0	0,18	17,17	13,13	0.5	0.5	0	0	0.347789	0.113937	0.224375
Chr9	3781211	T	G	34,0	0,17	13,11	8,17	0.458333	0.68	0.221667	0.313484	0.34776	0.120048	0.225716
Chr9	3781699	T	C	21,0	0,30	16,19	12,24	0.542857	0.666667	0.12381	0.175093	0.347727	0.124223	0.225716
Chr9	3783090	T	A	29,0	0,29	13,17	7,21	0.566667	0.75	0.183333	0.259272	0.347632	0.169462	0.225555
Chr9	3783106	T	A	30,0	0,29	12,18	8,18	0.6	0.692308	0.0923077	0.130543	0.347631	0.161492	0.225555
Chr9	3783490	T	C	22,0	0,22	21,15	15,27	0.416667	0.642857	0.22619	0.319882	0.347604	0.183126	0.225575
Chr9	3783815	C	A	27,0	0,40	17,16	18,36	0.484848	0.666667	0.181818	0.25713	0.347582	0.184187	0.225575
Chr9	3788357	A	T	35,0	0,23	28,17	16,25	0.377778	0.609756	0.231978	0.328067	0.347272	0.176576	0.219009
Chr9	3791009	A	G	21,0	0,30	25,21	11,20	0.456522	0.645161	0.18864	0.266777	0.347091	0.158489	0.217856
Chr9	3791037	T	G	23,0	1,26	18,26	11,20	0.590909	0.645161	0.0542522	0.0767242	0.347089	0.143792	0.217856
Chr9	3795473	A	G	30,0	0,10	14,11	14,19	0.44	0.575758	0.135758	0.19199	0.346787	0.116444	0.215782
Chr9	3796034	A	T	24,0	0,18	21,19	15,21	0.475	0.583333	0.108333	0.153206	0.346748	0.102526	0.210863
Chr9	3796339	A	T	16,0	0,17	10,11	8,13	0.52381	0.619048	0.0952381	0.134687	0.346727	0.174752	0.210863
Chr9	3796343	A	G	16,0	0,16	10,10	8,13	0.5	0.619048	0.119048	0.168359	0.346727	0.156281	0.210863
Chr9	3796822	C	T	9,0	0,7	8,5	3,12	0.384615	0.8	0.415385	0.587443	0.346694	0.181887	0.210863
Chr9	3798390	G	T	34,0	0,29	29,26	15,16	0.472727	0.516129	0.0434018	0.0613794	0.346587	0.236821	0.209507
Chr9	3799751	C	T	32,0	0,26	9,6	16,28	0.4	0.636364	0.236364	0.334269	0.346495	0.26007	0.20935
Chr9	3801261	T	C	43,0	0,33	16,13	6,27	0.448276	0.818182	0.369906	0.523126	0.346392	0.202172	0.202306
Chr9	3802608	A	G	21,0	0,30	20,14	12,22	0.411765	0.647059	0.235294	0.332756	0.3463	0.247472	0.20419
Chr9	3802791	T	C	33,0	0,24	15,17	12,23	0.53125	0.657143	0.125893	0.178039	0.346287	0.302001	0.20419
Chr9	3805560	C	T	30,0	0,27	20,18	10,29	0.473684	0.74359	0.269906	0.381704	0.346098	0.308722	0.198444
Chr9	3806731	T	A	21,0	0,20	25,12	4,20	0.324324	0.833333	0.509009	0.719847	0.346018	0.297378	0.199111
Chr9	3806815	G	A	18,0	0,16	18,9	5,14	0.333333	0.736842	0.403509	0.570648	0.346012	0.343032	0.199111
Chr9	3806962	T	A	26,0	0,10	17,11	9,12	0.392857	0.571429	0.178571	0.252538	0.346002	0.299396	0.199111
Chr9	3808670	T	C	39,0	0,28	22,11	10,22	0.333333	0.6875	0.354167	0.500867	0.345886	0.268428	0.199111
Chr9	3808950	A	T	29,0	0,24	14,14	13,16	0.5	0.551724	0.0517241	0.073149	0.345867	0.215418	0.199111
Chr9	3809148	T	A	21,0	0,26	22,10	13,26	0.3125	0.666667	0.354167	0.500867	0.345853	0.201682	0.199111
Chr9	3809340	C	T	29,0	0,32	14,12	14,21	0.461538	0.6	0.138462	0.195814	0.34584	0.190025	0.199111
Chr9	3810288	T	C	20,0	0,24	21,18	18,24	0.461538	0.571429	0.10989	0.155408	0.345775	0.205322	0.197745
Chr9	3811898	C	T	35,0	0,32	22,9	12,17	0.290323	0.586207	0.295884	0.418444	0.345666	0.147804	0.197985
Chr9	3812476	G	A	22,0	0,20	20,19	15,24	0.487179	0.615385	0.128205	0.181309	0.345626	0.132112	0.197814
Chr9	3812662	G	T	34,0	0,15	16,21	15,26	0.567568	0.634146	0.0665788	0.0941566	0.345613	0.122217	0.195883
Chr9	3814344	C	G	27,0	0,31	16,16	11,14	0.5	0.56	0.06	0.0848528	0.345499	0.11783	0.196207
Chr9	3814378	G	A	22,0	0,32	14,16	13,19	0.533333	0.59375	0.0604167	0.0854421	0.345496	0.149539	0.196207
Chr9	3814955	G	A	25,0	0,37	24,11	14,20	0.314286	0.588235	0.27395	0.387423	0.345457	0.169556	0.196207
Chr9	3818559	A	G	33,0	0,27	23,19	12,34	0.452381	0.73913	0.286749	0.405525	0.345211	0.231052	0.191859
Chr9	3818931	T	C	28,0	0,30	22,20	15,27	0.47619	0.642857	0.166667	0.235702	0.345186	0.254581	0.193224
Chr9	3819221	T	C	28,0	0,28	26,15	12,33	0.365854	0.733333	0.36748	0.519695	0.345166	0.214213	0.197182
Chr9	3853570	T	C	22,0	0,24	18,16	13,24	0.470588	0.648649	0.17806	0.251815	0.342823	0.194958	0.203746
Chr9	3853874	T	C	34,0	0,26	15,16	14,20	0.516129	0.588235	0.0721063	0.101974	0.342802	0.209004	0.203746
Chr9	3854461	G	A	31,0	0,22	21,15	11,17	0.416667	0.607143	0.190476	0.269374	0.342762	0.20975	0.203746
Chr9	3854783	G	A	22,0	0,25	18,13	11,21	0.419355	0.65625	0.236895	0.33502	0.34274	0.240648	0.203746
Chr9	3855060	A	G	35,0	0,16	14,10	7,26	0.416667	0.787879	0.371212	0.524973	0.342721	0.264224	0.203746
Chr9	3855612	G	T	38,0	0,34	12,11	7,30	0.478261	0.810811	0.33255	0.470297	0.342683	0.262492	0.203746
Chr9	3855788	T	G	35,0	0,26	19,18	11,23	0.486486	0.676471	0.189984	0.268678	0.342671	0.237492	0.203746
Chr9	3856730	G	A	31,0	0,30	18,18	7,15	0.5	0.681818	0.181818	0.25713	0.342607	0.197267	0.203876
Chr9	3856839	T	C	29,0	0,29	17,15	13,18	0.46875	0.580645	0.111895	0.158244	0.3426	0.215202	0.203876
Chr9	3861747	A	G	35,0	0,30	21,20	13,25	0.487805	0.657895	0.17009	0.240543	0.342265	0.244336	0.205651
Chr9	3862481	T	C	29,0	0,28	15,10	8,37	0.4	0.822222	0.422222	0.597112	0.342215	0.249364	0.204833
Chr9	3865237	G	T	32,0	0,26	16,9	7,16	0.36	0.695652	0.335652	0.474684	0.342027	0.289485	0.206357
Chr9	3866598	A	G	29,0	0,22	22,17	15,27	0.435897	0.642857	0.20696	0.292685	0.341934	0.309435	0.209148
Chr9	3868830	A	C	32,0	0,32	18,14	8,24	0.4375	0.75	0.3125	0.441942	0.341782	0.267848	0.209038
Chr9	3868938	G	A	34,0	0,33	15,12	8,20	0.444444	0.714286	0.269841	0.381613	0.341774	0.234213	0.209038
Chr9	3868986	C	T	32,0	0,31	13,15	5,15	0.535714	0.75	0.214286	0.303046	0.341771	0.231937	0.209038
Chr9	3871511	G	C	36,0	0,35	16,14	15,26	0.466667	0.634146	0.16748	0.236852	0.341599	0.190126	0.20961
Chr9	3873608	A	T	36,0	0,28	18,19	16,39	0.513514	0.709091	0.195577	0.276588	0.341456	0.182825	0.210087
Chr9	3876563	T	C	29,0	0,33	16,13	13,16	0.448276	0.551724	0.103448	0.146298	0.341254	0.18775	0.208068
Chr9	3877216	A	C	32,0	0,30	24,11	19,23	0.314286	0.547619	0.233333	0.329983	0.34121	0.191495	0.208226
Chr9	3878190	T	G	19,0	0,29	19,13	11,20	0.40625	0.645161	0.238911	0.337872	0.341143	0.198094	0.205906
Chr9	3879528	A	T	33,0	0,18	27,18	12,17	0.4	0.586207	0.186207	0.263336	0.341052	0.259547	0.20598
Chr9	3883144	T	A	35,0	0,21	19,16	11,24	0.457143	0.685714	0.228571	0.323249	0.340806	0.243233	0.211079
Chr9	3887010	T	A	19,0	0,28	20,12	6,22	0.375	0.785714	0.410714	0.580838	0.340542	0.262117	0.211776
Chr9	3887886	C	T	29,0	0,22	12,15	12,29	0.555556	0.707317	0.151762	0.214623	0.340482	0.278209	0.211009
Chr9	3888213	T	C	32,0	0,26	14,10	7,21	0.416667	0.75	0.333333	0.471405	0.34046	0.243157	0.211344
Chr9	3888255	C	T	34,0	0,25	17,13	9,21	0.433333	0.7	0.266667	0.377124	0.340457	0.225049	0.211344
Chr9	3888747	G	A	35,0	0,40	13,19	12,22	0.59375	0.647059	0.0533088	0.0753901	0.340423	0.243809	0.211252
Chr9	3890810	C	A	18,0	0,18	7,5	5,14	0.416667	0.736842	0.320175	0.452796	0.340283	0.220544	0.209885
Chr9	3891228	G	A	21,0	0,25	19,16	11,26	0.457143	0.702703	0.24556	0.347274	0.340254	0.191453	0.210671
Chr9	3891275	G	A	20,0	0,32	20,17	11,23	0.459459	0.676471	0.217011	0.3069	0.340251	0.214125	0.210671
Chr9	3891388	G	A	30,0	0,30	15,18	8,16	0.545455	0.666667	0.121212	0.17142	0.340243	0.18759	0.211047
Chr9	3891397	A	T	32,0	0,30	15,15	8,16	0.5	0.666667	0.166667	0.235702	0.340243	0.167871	0.211047
Chr9	3891997	A	T	34,0	0,35	16,16	10,22	0.5	0.6875	0.1875	0.265165	0.340202	0.168875	0.211047
Chr9	3893440	G	A	33,0	0,23	20,19	15,26	0.487179	0.634146	0.146967	0.207843	0.340103	0.150347	0.211047
Chr9	3893926	T	G	28,0	0,15	25,19	9,17	0.431818	0.653846	0.222028	0.313995	0.34007	0.172208	0.211047
Chr9	3894280	T	C	30,0	0,22	7,13	9,19	0.65	0.678571	0.0285714	0.0404061	0.340046	0.140689	0.211047
Chr9	3894582	A	G	36,0	0,16	8,6	13,31	0.428571	0.704545	0.275974	0.390286	0.340026	0.132688	0.211047
Chr9	3895862	C	T	22,0	0,27	21,17	23,21	0.447368	0.477273	0.0299043	0.0422911	0.339938	0.131207	0.211461
Chr9	3895911	G	A	27,0	0,23	20,18	13,18	0.473684	0.580645	0.106961	0.151266	0.339935	0.170456	0.211461
Chr9	3898077	C	A	34,0	0,26	21,16	18,33	0.432432	0.647059	0.214626	0.303528	0.339787	0.186879	0.211915
Chr9	3898279	A	C	26,0	0,32	18,17	11,27	0.485714	0.710526	0.224812	0.317932	0.339773	0.251859	0.211915
Chr9	3898610	G	A	31,0	1,41	24,17	10,34	0.414634	0.772727	0.358093	0.50642	0.339751	0.274216	0.21267
Chr9	3898620	T	A	32,0	0,41	22,17	9,34	0.435897	0.790698	0.3548	0.501763	0.33975	0.214393	0.21267
Chr9	3899685	T	C	37,0	0,28	20,20	9,23	0.5	0.71875	0.21875	0.309359	0.339678	0.156732	0.212124
Chr9	3900421	A	G	16,0	0,34	7,20	11,21	0.740741	0.65625	-0.0844907	0.119488	0.339627	0.0995931	0.212075
Chr9	3900480	A	C	12,0	0,30	6,21	8,20	0.777778	0.714286	-0.0634921	0.0897913	0.339623	0.0493348	0.212075
Chr9	3900691	T	C	18,0	0,30	8,18	4,13	0.692308	0.764706	0.0723982	0.102387	0.339609	0.0342033	0.212075
Chr9	3900774	A	G	21,0	0,33	11,19	5,14	0.633333	0.736842	0.103509	0.146384	0.339603	0.0881384	0.212075
Chr9	3900789	T	G	21,0	0,34	13,19	5,14	0.59375	0.736842	0.143092	0.202363	0.339602	0.128273	0.212075
Chr9	3900927	G	A	33,0	0,42	16,20	7,20	0.555556	0.740741	0.185185	0.261891	0.339593	0.179776	0.212075
Chr9	3901251	G	A	35,0	0,26	19,20	14,26	0.512821	0.65	0.137179	0.194001	0.339571	0.229074	0.212075
Chr9	3901418	G	A	28,0	0,26	25,14	14,31	0.358974	0.688889	0.329915	0.46657	0.339559	0.242163	0.211074
Chr9	3902150	G	A	25,0	0,33	26,14	12,28	0.35	0.7	0.35	0.494975	0.339509	0.227191	0.21187
Chr9	3902253	C	T	33,0	0,26	27,14	18,22	0.341463	0.55	0.208537	0.294915	0.339502	0.244485	0.21187
Chr9	3902331	A	C	35,0	0,28	21,17	23,29	0.447368	0.557692	0.110324	0.156022	0.339497	0.221451	0.21187
Chr9	3902548	A	G	37,0	0,28	23,17	13,24	0.425	0.648649	0.223649	0.316287	0.339482	0.201878	0.211903
Chr9	3902577	A	T	37,0	0,22	23,16	12,20	0.410256	0.625	0.214744	0.303693	0.33948	0.203028	0.211903
Chr9	3902594	C	A	37,0	0,21	22,14	14,25	0.388889	0.641026	0.252137	0.356575	0.339479	0.212074	0.211903
Chr9	3903760	A	C	24,0	0,21	18,17	9,21	0.485714	0.7	0.214286	0.303046	0.3394	0.205954	0.211119
Chr9	3904283	T	C	27,0	0,30	25,20	10,15	0.444444	0.6	0.155556	0.219989	0.339364	0.161524	0.212197
Chr9	3904802	T	G	34,0	0,28	20,15	14,23	0.428571	0.621622	0.19305	0.273014	0.339329	0.13464	0.212197
Chr9	3905150	C	A	27,0	0,29	18,27	11,16	0.6	0.592593	-0.00740741	0.0104757	0.339305	0.1123	0.211996
Chr9	3915336	G	A	35,0	0,22	17,22	14,30	0.564103	0.681818	0.117716	0.166475	0.33861	0.0835694	0.210153
Chr9	3917691	T	A	41,0	0,19	13,15	17,30	0.535714	0.638298	0.102584	0.145075	0.33845	0.0498416	0.210205
Chr9	3918305	C	T	38,0	0,26	15,21	17,25	0.583333	0.595238	0.0119048	0.0168359	0.338408	0.0847303	0.209601
Chr9	3918381	C	T	38,0	0,26	20,17	16,15	0.459459	0.483871	0.0244115	0.0345231	0.338403	0.117253	0.209601
Chr9	3918499	A	G	31,0	0,33	20,13	18,23	0.393939	0.560976	0.167036	0.236225	0.338395	0.156195	0.209601
Chr9	3918839	C	T	39,0	0,32	25,12	17,26	0.324324	0.604651	0.280327	0.396442	0.338372	0.223387	0.209301
Chr9	3918894	A	G	39,0	0,34	23,14	12,25	0.378378	0.675676	0.297297	0.420442	0.338368	0.240843	0.209301
Chr9	3918974	A	T	36,0	0,30	20,11	11,26	0.354839	0.702703	0.347864	0.491954	0.338362	0.24986	0.209467
Chr9	3919294	A	G	19,0	0,30	20,24	12,23	0.545455	0.657143	0.111688	0.157951	0.338341	0.240171	0.208848
Chr9	3919708	C	T	14,0	0,7	6,5	4,8	0.454545	0.666667	0.212121	0.299985	0.338312	0.225562	0.208848
Chr9	3920023	T	A	31,0	0,15	14,7	10,13	0.333333	0.565217	0.231884	0.327934	0.338291	0.230928	0.208848
Chr9	3920261	T	C	36,0	0,29	25,18	10,18	0.418605	0.642857	0.224252	0.317141	0.338275	0.230706	0.208848
Chr9	3920787	A	G	31,0	0,35	26,18	8,29	0.409091	0.783784	0.374693	0.529896	0.338239	0.177372	0.208848
Chr9	3921840	G	A	32,0	0,41	22,30	10,22	0.576923	0.6875	0.110577	0.156379	0.338167	0.116557	0.209139
Chr9	3922053	C	G	32,0	0,27	14,21	15,18	0.6	0.545455	-0.0545455	0.0771389	0.338152	0.101504	0.209139
Chr9	3922056	T	C	32,0	0,24	13,21	15,18	0.617647	0.545455	-0.0721925	0.102096	0.338152	0.0555553	0.209139
Chr9	3922227	A	T	39,0	0,26	15,18	11,25	0.545455	0.694444	0.14899	0.210704	0.338141	0.0705414	0.209139
Chr9	3922253	A	T	39,0	0,28	20,21	12,23	0.512195	0.657143	0.144948	0.204987	0.338139	0.133117	0.209139
Chr9	3923033	T	C	37,0	0,24	24,21	8,15	0.466667	0.652174	0.185507	0.262347	0.338086	0.199706	0.209139
Chr9	3923279	C	T	29,0	0,19	21,15	13,27	0.416667	0.675	0.258333	0.365339	0.338069	0.183292	0.2104
Chr9	3923460	A	G	31,0	0,25	14,10	10,21	0.416667	0.677419	0.260753	0.36876	0.338056	0.224838	0.2104
Chr9	3923599	A	T	33,0	0,32	21,17	17,18	0.447368	0.514286	0.0669173	0.0946353	0.338047	0.214714	0.2104
Chr9	3925357	T	C	35,0	0,18	16,12	7,25	0.428571	0.78125	0.352679	0.498763	0.337927	0.213565	0.211064
Chr9	3925845	T	G	16,0	0,27	15,14	13,21	0.482759	0.617647	0.134888	0.190761	0.337894	0.246029	0.21131
Chr9	3926331	A	C	23,0	0,22	17,23	5,24	0.575	0.827586	0.252586	0.357211	0.337861	0.310116	0.212244
Chr9	3928251	G	A	19,0	0,10	12,12	1,12	0.5	0.923077	0.423077	0.598321	0.33773	0.249006	0.213701
Chr9	3928253	G	A	21,0	0,9	11,12	1,10	0.521739	0.909091	0.387352	0.547798	0.33773	0.234409	0.213701
Chr9	3929403	T	C	20,0	0,24	12,17	11,19	0.586207	0.633333	0.0471264	0.0666468	0.337651	0.226857	0.216788
Chr9	3929592	A	T	25,0	0,35	17,25	12,23	0.595238	0.657143	0.0619048	0.0875466	0.337638	0.138854	0.216933
Chr9	3929704	C	T	33,0	0,29	26,23	12,26	0.469388	0.684211	0.214823	0.303805	0.337631	0.089104	0.216933
Chr9	3930616	T	C	36,0	0,32	14,19	15,19	0.575758	0.558824	-0.016934	0.0239484	0.337569	0.0762577	0.217405
Chr9	3931560	T	G	31,0	0,29	17,22	11,26	0.564103	0.702703	0.1386	0.19601	0.337504	0.065584	0.217405
Chr9	3931582	G	C	31,0	0,30	13,27	13,25	0.675	0.657895	-0.0171053	0.0241905	0.337503	0.0370319	0.217405
Chr9	3931623	C	T	26,0	0,35	14,26	14,27	0.65	0.658537	0.00853658	0.0120726	0.3375	0.081497	0.217405
Chr9	3931639	G	A	30,0	0,33	16,25	14,30	0.609756	0.681818	0.0720621	0.101911	0.337499	0.119643	0.217405
Chr9	3931753	A	C	25,0	2,33	9,10	11,30	0.526316	0.731707	0.205392	0.290467	0.337491	0.193434	0.217405
Chr9	3931856	G	C	23,0	0,25	14,13	7,30	0.481481	0.810811	0.329329	0.465742	0.337484	0.238511	0.217405
Chr9	3932014	G	A	36,0	0,30	18,18	4,23	0.5	0.851852	0.351852	0.497594	0.337473	0.289873	0.217405
Chr9	3932082	G	A	36,0	0,34	20,25	8,30	0.555556	0.789474	0.233918	0.33081	0.337469	0.320656	0.217405
