# Supplementary material for: A mutation in the intron splice acceptor site of a GA3ox gene confers dwarf architecture in watermelon (Citrulluslanatus L.)
Source: Sci Rep. 2020 Sep 10;10:14915. doi: 10.1038/s41598-020-71861-7 (PMC7483442; doi:10.1038/s41598-020-71861-7)
Supplement: Supplementary file 3 — Supplementary Table 2. [file 41598_2020_71861_MOESM3_ESM.xlsx]

## Sheet: Sheet1
CHROM	POS	REF	ALT	WP	MP	WB	MB	Windex	Mindex	Dindex	ED	loess_smooth	snpnum_smooth	distance_smooth
Chr9	806079	A	AT	0,35	20,0	11,14	25,2	0.44	0.925926	0.485926	0.687203	0.628245	0.725926	0.612848
Chr9	850395	GTTTTT	G	0,26	12,0	4,23	30,0	0.148148	1	0.851852	1.2047	0.623357	0.746825	0.613873
Chr9	850418	CTTT	C	0,24	30,0	4,21	29,0	0.16	1	0.84	1.18794	0.623355	0.740317	0.613873
Chr9	851220	T	TA	0,22	29,0	4,17	39,0	0.190476	1	0.809524	1.14484	0.623266	0.729945	0.613873
Chr9	851295	GA	G	0,27	28,0	8,20	36,0	0.285714	1	0.714286	1.01015	0.623258	0.656545	0.613873
Chr9	852489	G	GA	0,13	12,0	11,15	18,3	0.423077	0.857143	0.434066	0.613862	0.623126	0.548545	0.613873
Chr9	852589	GA	G	0,9	17,0	4,18	8,4	0.181818	0.666667	0.484848	0.685679	0.623115	0.559613	0.613873
Chr9	852722	AT	A	0,19	18,0	12,18	7,3	0.4	0.7	0.3	0.424264	0.623101	0.556934	0.613873
Chr9	854253	TA	T	1,13	19,0	5,32	37,0	0.135135	1	0.864865	1.2231	0.622932	0.561599	0.613873
Chr9	855207	A	AT	1,34	42,0	5,30	27,5	0.142857	0.84375	0.700893	0.991212	0.622827	0.600629	0.613873
Chr9	855697	AC	A	0,30	21,0	13,19	19,3	0.40625	0.863636	0.457386	0.646842	0.622773	0.707295	0.613873
Chr9	858291	C	CT	0,18	16,0	8,17	30,0	0.32	1	0.68	0.961665	0.622487	0.664323	0.613873
Chr9	858374	C	CTATATATATA	0,6	21,0	2,10	28,0	0.166667	1	0.833333	1.17851	0.622478	0.655394	0.613873
Chr9	858504	CT	C	0,18	17,2	4,12	9,1	0.25	0.9	0.65	0.919239	0.622464	0.640327	0.613873
Chr9	858584	TCATTTAATAATTATTCA	T	0,28	31,0	11,21	20,0	0.34375	1	0.65625	0.928078	0.622455	0.623246	0.613873
Chr9	858718	AT	A	2,29	28,0	10,16	23,7	0.384615	0.766667	0.382051	0.540302	0.62244	0.529043	0.613873
Chr9	863578	G	GA	1,39	32,0	15,22	35,0	0.405405	1	0.594595	0.840884	0.621905	0.431043	0.613873
Chr9	863958	AAT	A	0,20	17,0	7,16	14,7	0.304348	0.666667	0.362319	0.512396	0.621863	0.407485	0.612511
Chr9	866226	A	ATTT	0,16	8,0	11,14	6,4	0.44	0.6	0.16	0.226274	0.621613	0.436436	0.615106
Chr9	866356	T	TAA	0,11	25,0	6,7	24,0	0.461538	1	0.538462	0.7615	0.621599	0.461517	0.615106
Chr9	866787	TG	T	0,34	31,0	8,25	30,9	0.242424	0.769231	0.526807	0.745017	0.621551	0.504541	0.615106
Chr9	867540	GT	G	0,31	37,0	7,18	50,0	0.28	1	0.72	1.01823	0.621468	0.628097	0.615215
Chr9	867812	AG	A	0,32	34,0	13,27	37,4	0.325	0.902439	0.577439	0.816622	0.621438	0.673738	0.615215
Chr9	870619	G	GTT	0,14	21,0	4,14	19,0	0.222222	1	0.777778	1.09994	0.621129	0.721318	0.617743
Chr9	870714	C	CT	0,37	28,0	7,23	35,0	0.233333	1	0.766667	1.08423	0.621119	0.675651	0.617743
Chr9	870826	GT	G	0,40	30,0	8,26	35,0	0.235294	1	0.764706	1.08146	0.621106	0.674029	0.617745
Chr9	906329	A	AAT	0,18	26,0	6,14	19,5	0.3	0.791667	0.491667	0.695322	0.6172	0.657362	0.617578
Chr9	912101	T	TA	0,29	19,0	11,23	25,3	0.323529	0.892857	0.569328	0.805151	0.616565	0.638812	0.619158
Chr9	918679	A	AT	0,23	27,0	11,25	29,0	0.305556	1	0.694444	0.982093	0.615842	0.587982	0.618992
Chr9	920765	CAATGGTCA	C	0,30	38,0	15,31	44,0	0.326087	1	0.673913	0.953057	0.615613	0.64228	0.618992
Chr9	921912	G	GAA	0,23	20,0	8,27	17,6	0.228571	0.73913	0.510559	0.722039	0.615487	0.652553	0.618992
Chr9	922334	G	GTT	0,17	20,0	9,29	37,0	0.236842	1	0.763158	1.07927	0.61544	0.627177	0.618992
Chr9	922872	AT	A	0,17	20,0	11,18	21,0	0.37931	1	0.62069	0.877788	0.615381	0.607546	0.618992
Chr9	963635	A	AAT	0,17	23,0	16,21	31,0	0.432432	1	0.567568	0.802662	0.610905	0.631294	0.611629
Chr9	964914	T	TAA	0,21	11,0	14,19	22,0	0.424242	1	0.575758	0.814244	0.610765	0.605249	0.614867
Chr9	965166	C	CT	0,26	29,0	12,35	23,3	0.255319	0.884615	0.629296	0.889959	0.610737	0.611881	0.614867
Chr9	965751	TA	T	0,23	25,0	11,26	40,3	0.297297	0.930233	0.632935	0.895106	0.610673	0.616886	0.614867
Chr9	966125	T	TAAA	0,19	22,0	9,17	30,0	0.346154	1	0.653846	0.924678	0.610632	0.640623	0.614867
Chr9	966153	T	TA	0,20	22,0	11,16	30,0	0.407407	1	0.592593	0.838052	0.610629	0.638677	0.614867
Chr9	966222	TA	T	0,16	30,0	11,25	22,0	0.305556	1	0.694444	0.982093	0.610621	0.65209	0.614867
Chr9	967165	TAAA	T	0,22	28,0	10,30	20,3	0.25	0.869565	0.619565	0.876198	0.610518	0.66132	0.623237
Chr9	967864	C	CGTACTCAAAATTTTCAATTTCTTAAAATT	0,25	34,0	9,21	28,0	0.3	1	0.7	0.989949	0.610441	0.684265	0.624794
Chr9	967978	G	GA	0,23	28,0	12,28	35,0	0.3	1	0.7	0.989949	0.610429	0.642385	0.624794
Chr9	968008	A	AC	0,26	25,0	12,29	36,0	0.292683	1	0.707317	1.0003	0.610426	0.638472	0.624794
Chr9	968428	TTG	T	0,18	38,0	13,23	33,6	0.361111	0.846154	0.485043	0.685954	0.610379	0.622043	0.626361
Chr9	968575	T	TA	2,20	26,0	12,18	42,0	0.4	1	0.6	0.848528	0.610363	0.610707	0.626361
Chr9	970782	A	AT	0,30	26,0	9,26	28,4	0.257143	0.875	0.617857	0.873782	0.610121	0.572987	0.622309
Chr9	970956	TG	T	0,42	25,0	7,25	25,4	0.21875	0.862069	0.643319	0.90979	0.610102	0.618836	0.620303
Chr9	973179	AT	A	0,29	34,0	12,21	30,4	0.363636	0.882353	0.518717	0.733576	0.609858	0.588691	0.618781
Chr9	974908	A	AT	0,26	35,0	12,30	29,0	0.285714	1	0.714286	1.01015	0.609669	0.576794	0.618781
Chr9	982513	GT	G	1,35	25,0	10,20	18,5	0.333333	0.782609	0.449275	0.635371	0.608835	0.55116	0.620061
Chr9	989524	TG	T	0,33	35,0	10,21	37,5	0.322581	0.880952	0.558372	0.789657	0.608066	0.565985	0.620036
Chr9	989825	A	AG	0,27	27,0	9,24	26,7	0.272727	0.787879	0.515152	0.728534	0.608033	0.527475	0.620036
Chr9	990577	G	GTTT	0,24	30,0	7,19	25,4	0.269231	0.862069	0.592838	0.8384	0.607951	0.549703	0.620036
Chr9	994214	G	GA	32,0	0,24	12,11	0,31	0.478261	1	0.521739	0.737851	0.607552	0.573512	0.61941
Chr9	994884	T	TG	0,29	29,0	13,24	31,3	0.351351	0.911765	0.560413	0.792544	0.607479	0.597405	0.61941
Chr9	996091	GTTGAACCAT	G	0,34	26,0	10,21	36,0	0.322581	1	0.677419	0.958016	0.607347	0.653837	0.61941
Chr9	997127	CA	C	0,28	36,0	7,21	23,3	0.25	0.884615	0.634615	0.897482	0.607233	0.690399	0.61941
Chr9	998856	T	TAAA	0,21	21,0	2,14	22,0	0.125	1	0.875	1.23744	0.607044	0.68311	0.61941
Chr9	1001426	TA	T	0,35	26,0	13,31	44,0	0.295455	1	0.704545	0.996378	0.606762	0.667771	0.61941
Chr9	1001594	C	CT	0,32	25,0	16,30	34,5	0.347826	0.871795	0.523969	0.741004	0.606744	0.666854	0.61941
Chr9	1004300	CT	C	0,35	31,0	7,22	32,6	0.241379	0.842105	0.600726	0.849555	0.606447	0.619632	0.61941
Chr9	1005079	C	CT	1,26	27,0	13,32	34,3	0.288889	0.918919	0.63003	0.890997	0.606362	0.590723	0.61941
Chr9	1005730	TGAAGAAGAAGAAGAAGAAGAAGAAGAAGAAGAAGAA	T	0,25	22,0	13,23	9,0	0.361111	1	0.638889	0.903525	0.606291	0.624391	0.61941
Chr9	1006559	GGAAGAAGAAGAA	G	0,33	32,0	11,14	25,0	0.44	1	0.56	0.79196	0.6062	0.642707	0.620931
Chr9	1009118	AT	A	0,38	22,0	8,18	36,0	0.307692	1	0.692308	0.979071	0.60592	0.643017	0.620931
Chr9	1009531	TA	T	0,11	21,0	4,9	22,0	0.307692	1	0.692308	0.979071	0.605875	0.636803	0.620931
Chr9	1009840	A	AT	0,27	14,0	7,12	28,0	0.368421	1	0.631579	0.893188	0.605841	0.638317	0.620931
Chr9	1016745	AGT	A	0,33	21,0	11,32	38,6	0.255814	0.863636	0.607822	0.859591	0.605085	0.641791	0.619918
Chr9	1024801	T	TCACCCAAAATTTTCATTGA	0,25	36,0	16,21	29,0	0.432432	1	0.567568	0.802662	0.604203	0.658885	0.614812
Chr9	1025613	C	CACA	0,19	23,0	9,22	36,0	0.290323	1	0.709677	1.00364	0.604114	0.659236	0.614812
Chr9	1025844	A	AT	0,25	20,0	4,14	26,0	0.222222	1	0.777778	1.09994	0.604089	0.615932	0.614812
Chr9	1026146	G	GT	2,24	24,0	11,19	39,0	0.366667	1	0.633333	0.895669	0.604056	0.547034	0.614812
Chr9	1026284	A	AAAT	0,23	23,0	14,9	38,0	0.608696	1	0.391304	0.553388	0.604041	0.550553	0.614812
Chr9	1026421	T	TCACTAAAGAAGGTCTATA	0,34	26,0	15,11	24,6	0.576923	0.8	0.223077	0.315478	0.604026	0.505474	0.614812
Chr9	1026952	TA	T	2,31	33,0	9,24	41,0	0.272727	1	0.727273	1.02852	0.603968	0.512024	0.614812
Chr9	1028211	CAAGTTAGTTT	C	0,22	27,0	10,15	40,2	0.4	0.952381	0.552381	0.781185	0.60383	0.565013	0.614812
Chr9	1030089	AT	A	0,25	25,0	7,24	33,4	0.225806	0.891892	0.666085	0.941987	0.603624	0.636187	0.614812
Chr9	1031325	TA	T	0,33	25,0	11,21	37,0	0.34375	1	0.65625	0.928078	0.603489	0.640733	0.614812
Chr9	1031377	C	CT	0,27	33,0	8,11	46,0	0.421053	1	0.578947	0.818755	0.603483	0.658828	0.614812
Chr9	1032024	CTTT	C	0,28	21,0	9,27	13,0	0.25	1	0.75	1.06066	0.603413	0.60174	0.614812
Chr9	1033624	CTT	C	0,19	26,0	5,9	25,0	0.357143	1	0.642857	0.909137	0.603238	0.617858	0.617505
Chr9	1034123	AG	A	0,23	26,0	13,18	24,6	0.419355	0.8	0.380645	0.538314	0.603183	0.630453	0.617886
Chr9	1035618	TA	T	0,34	30,0	10,28	45,0	0.263158	1	0.736842	1.04205	0.603019	0.604998	0.6192
Chr9	1035743	CAATTTA	C	0,35	23,0	11,34	39,5	0.244444	0.886364	0.641919	0.907811	0.603006	0.591249	0.6192
Chr9	1036304	C	CA	3,18	25,0	5,17	17,3	0.227273	0.85	0.622727	0.880669	0.602944	0.68387	0.6192
Chr9	1036732	A	ATAATATGTTTT	0,25	21,0	13,31	20,3	0.295455	0.869565	0.574111	0.811915	0.602898	0.630408	0.6192
Chr9	1036866	GA	G	0,32	26,0	5,27	35,0	0.15625	1	0.84375	1.19324	0.602883	0.571543	0.6192
Chr9	1038140	GA	G	0,42	31,0	13,18	24,3	0.419355	0.888889	0.469534	0.664021	0.602744	0.56795	0.6192
Chr9	1040773	G	GT	1,13	16,0	2,9	9,8	0.181818	0.529412	0.347594	0.491572	0.602456	0.537743	0.6192
Chr9	1042392	A	AAATAATAATAATAAT,AAATAATAATAAT	0,0,15	0,20,0	0,6,14	0,19,2	0.3	0.904762	0.604762	0.855262	0.602278	0.55185	0.6192
Chr9	1045138	T	TTTTTTATAATTA	0,19	22,0	15,11	38,0	0.576923	1	0.423077	0.598321	0.601978	0.606781	0.6192
Chr9	1045616	GTT	G	0,33	44,0	3,32	35,0	0.0857143	1	0.914286	1.293	0.601926	0.675193	0.6192
Chr9	1049841	CT	C	0,31	36,0	11,32	35,0	0.255814	1	0.744186	1.05244	0.601464	0.711817	0.617852
Chr9	1059286	TC	T	0,43	25,0	9,20	36,0	0.310345	1	0.689655	0.97532	0.600432	0.775349	0.621287
Chr9	1067794	G	GT	0,30	28,0	7,26	46,0	0.212121	1	0.787879	1.11423	0.599502	0.694635	0.620626
Chr9	1068398	AAG	A	0,31	36,0	7,20	47,0	0.259259	1	0.740741	1.04757	0.599436	0.679131	0.617928
Chr9	1073000	AT	A	0,35	34,0	11,24	33,7	0.314286	0.825	0.510714	0.722259	0.598933	0.7012	0.617685
Chr9	1075458	TA	T	0,31	30,0	11,22	33,0	0.333333	1	0.666667	0.942809	0.598665	0.638452	0.617579
Chr9	1077316	AT	A	0,26	29,0	8,32	37,0	0.2	1	0.8	1.13137	0.598462	0.578974	0.617579
Chr9	1079532	ATT	A	0,25	10,0	8,21	21,7	0.275862	0.75	0.474138	0.670532	0.59822	0.608649	0.617579
Chr9	1080817	A	AT	0,38	30,0	12,17	36,6	0.413793	0.857143	0.44335	0.626991	0.59808	0.629162	0.616555
Chr9	1081987	C	CT	0,23	35,0	15,29	38,0	0.340909	1	0.659091	0.932095	0.597952	0.586045	0.615287
Chr9	1082482	T	TG	0,26	26,0	9,30	40,0	0.230769	1	0.769231	1.08786	0.597898	0.659967	0.615287
Chr9	1082909	C	CA	0,29	24,0	9,24	30,5	0.272727	0.857143	0.584416	0.826488	0.597851	0.668267	0.617053
Chr9	1082969	GA	G	0,25	26,0	5,27	34,0	0.15625	1	0.84375	1.19324	0.597845	0.64756	0.617053
Chr9	1085012	TA	T	0,32	25,0	17,16	24,0	0.515152	1	0.484848	0.685679	0.597622	0.619649	0.617053
Chr9	1085468	ATG	A	0,22	23,0	8,28	28,8	0.222222	0.777778	0.555556	0.785674	0.597572	0.650914	0.617053
Chr9	1087247	G	GA	0,34	31,0	9,22	23,2	0.290323	0.92	0.629677	0.890498	0.597378	0.571395	0.618621
Chr9	1091073	C	CAT	0,37	31,0	7,20	41,0	0.259259	1	0.740741	1.04757	0.59696	0.561926	0.61975
Chr9	1091251	G	GA	0,22	10,0	12,18	22,4	0.4	0.846154	0.446154	0.630957	0.596941	0.584148	0.61975
Chr9	1115861	AT	A	0,34	41,0	12,20	26,6	0.375	0.8125	0.4375	0.618718	0.594257	0.577699	0.605372
Chr9	1116136	A	AT	1,29	28,0	9,18	48,0	0.333333	1	0.666667	0.942809	0.594227	0.533188	0.605372
Chr9	1116796	AT	A	0,31	24,0	12,28	35,4	0.3	0.897436	0.597436	0.844902	0.594155	0.584698	0.605345
Chr9	1116910	G	GC	0,27	24,0	12,28	27,6	0.3	0.818182	0.518182	0.73282	0.594142	0.647198	0.605345
Chr9	1118371	TAAA	T	0,20	30,0	8,19	27,0	0.296296	1	0.703704	0.995187	0.593983	0.665379	0.605345
Chr9	1119419	TA	T	0,36	28,0	8,24	44,0	0.25	1	0.75	1.06066	0.593869	0.617321	0.605345
Chr9	1119581	TAGC	T	0,31	25,0	8,25	43,0	0.242424	1	0.757576	1.07137	0.593851	0.639289	0.605345
Chr9	1119767	TTTTATTTATTCTTA	T	0,8	29,0	9,5	29,0	0.642857	1	0.357143	0.505076	0.593831	0.590962	0.605345
Chr9	1120274	GT	G	0,29	32,0	9,29	32,5	0.236842	0.864865	0.628023	0.888158	0.593776	0.54374	0.605878
Chr9	1123271	A	AT	1,18	25,0	12,18	25,4	0.4	0.862069	0.462069	0.653464	0.593449	0.563653	0.605056
Chr9	1124183	ATCT	A	0,21	33,0	12,20	24,3	0.375	0.888889	0.513889	0.726749	0.59335	0.622659	0.604698
Chr9	1133315	CATTATTATTATTATT	C	0,23	20,0	3,18	23,0	0.142857	1	0.857143	1.21218	0.592355	0.618642	0.59771
Chr9	1133662	CT	C	0,36	24,0	8,15	30,0	0.347826	1	0.652174	0.922313	0.592317	0.676228	0.597179
Chr9	1134243	A	AAAATAAAT	0,16	21,0	5,13	31,4	0.277778	0.885714	0.607937	0.859752	0.592254	0.673226	0.599757
Chr9	1134427	G	GA	1,15	26,0	6,18	32,0	0.25	1	0.75	1.06066	0.592234	0.624097	0.599757
Chr9	1148877	G	GA	0,28	25,0	16,27	27,4	0.372093	0.870968	0.498875	0.705515	0.59066	0.645386	0.598242
Chr9	1149154	G	GAAAA	0,25	28,0	13,28	39,3	0.317073	0.928571	0.611498	0.864789	0.59063	0.642587	0.598242
Chr9	1154246	TAAG	T	0,30	24,0	7,22	36,0	0.241379	1	0.758621	1.07285	0.590076	0.631048	0.598357
Chr9	1155656	G	GT	0,33	29,0	12,32	26,4	0.272727	0.866667	0.593939	0.839957	0.589922	0.684607	0.599553
Chr9	1156469	AT	A	0,37	25,0	12,27	37,0	0.307692	1	0.692308	0.979071	0.589834	0.662307	0.599553
Chr9	1158288	C	CT	1,33	22,0	7,23	32,0	0.233333	1	0.766667	1.08423	0.589636	0.62148	0.599553
Chr9	1159826	G	GAA	0,18	29,0	7,11	32,4	0.388889	0.888889	0.5	0.707107	0.589469	0.651264	0.597322
Chr9	1162374	T	TCGGAGG	0,18	33,0	7,17	22,4	0.291667	0.846154	0.554487	0.784163	0.589192	0.614807	0.597094
Chr9	1162710	T	TAGAATTTTTTA	0,30	38,0	9,26	30,0	0.257143	1	0.742857	1.05056	0.589155	0.554807	0.597094
Chr9	1170558	CA	C	1,23	47,0	11,20	32,5	0.354839	0.864865	0.510026	0.721286	0.588301	0.600753	0.593113
Chr9	1171523	TTCAACAATAACTAAATGAGAGTTTAAA	T	0,24	26,0	19,26	32,4	0.422222	0.888889	0.466667	0.659966	0.588196	0.661285	0.593113
Chr9	1172998	T	TCTACCAATTCCAACCATTG	0,24	33,0	10,27	44,0	0.27027	1	0.72973	1.03199	0.588036	0.63448	0.593113
Chr9	1173211	TA	T	0,23	37,0	6,36	37,0	0.142857	1	0.857143	1.21218	0.588013	0.607475	0.59497
Chr9	1173326	CT	C	2,20	34,0	7,25	24,5	0.21875	0.827586	0.608836	0.861024	0.588	0.626984	0.59497
Chr9	1173927	AAT	A	0,24	19,0	9,15	15,5	0.375	0.75	0.375	0.53033	0.587935	0.596189	0.59497
Chr9	1180513	ATC	A	0,32	27,0	6,13	22,3	0.315789	0.88	0.564211	0.797914	0.587219	0.527539	0.593943
Chr9	1180583	TTCAGTTTTGA	T	0,32	29,0	8,14	31,2	0.363636	0.939394	0.575758	0.814244	0.587212	0.525521	0.593943
Chr9	1181147	A	AT	2,17	15,0	9,15	32,4	0.375	0.888889	0.513889	0.726749	0.58715	0.603712	0.595802
Chr9	1181958	AT	A	0,31	30,0	9,20	20,2	0.310345	0.909091	0.598746	0.846755	0.587062	0.59771	0.597256
Chr9	1185885	TGA	T	0,27	27,0	11,36	33,0	0.234043	1	0.765957	1.08323	0.586635	0.604781	0.593133
Chr9	1188384	TGA	T	0,23	27,0	11,24	28,5	0.314286	0.848485	0.534199	0.755472	0.586364	0.607558	0.589154
Chr9	1192234	GA	G	2,28	24,0	5,13	16,2	0.277778	0.888889	0.611111	0.864242	0.585945	0.591381	0.589039
Chr9	1193800	A	AT	0,26	35,0	17,19	40,0	0.472222	1	0.527778	0.74639	0.585775	0.531785	0.589039
Chr9	1194597	CATCACAAGAGCACG	C	0,25	30,0	12,20	25,3	0.375	0.892857	0.517857	0.732361	0.585689	0.501559	0.591191
Chr9	1194620	GGA	G	0,24	31,0	15,20	26,3	0.428571	0.896552	0.46798	0.661824	0.585686	0.510765	0.591191
Chr9	1195233	ATAGTGCAAAATATAAAGCCTGAGGCTTATCACGTATAAG	A	0,38	35,0	19,16	50,4	0.542857	0.925926	0.383069	0.541741	0.58562	0.58021	0.591191
Chr9	1198226	GT	G	0,41	28,0	12,23	39,0	0.342857	1	0.657143	0.92934	0.585295	0.594411	0.591191
Chr9	1202512	CAA	C	0,21	10,0	3,21	42,0	0.125	1	0.875	1.23744	0.584829	0.618617	0.59141
Chr9	1208854	TAA	T	0,30	27,0	10,23	33,4	0.30303	0.891892	0.588862	0.832776	0.584141	0.61508	0.59141
Chr9	1208928	T	TTTGAGATTGAATTTAC	0,24	28,0	9,26	33,6	0.257143	0.846154	0.589011	0.832987	0.584133	0.562355	0.59141
Chr9	1209946	C	CT	0,24	23,0	15,24	24,8	0.384615	0.75	0.365385	0.516732	0.584022	0.501231	0.590559
Chr9	1210130	C	CTT	0,22	20,0	13,14	21,3	0.481481	0.875	0.393519	0.556519	0.584002	0.474431	0.590559
Chr9	1212187	T	TTA	1,16	27,0	6,16	16,3	0.272727	0.842105	0.569378	0.805222	0.583779	0.487506	0.592993
Chr9	1212974	G	GAAATTGATTAAGC	0,34	34,0	14,22	27,5	0.388889	0.84375	0.454861	0.643271	0.583693	0.520311	0.592552
Chr9	1220238	TA	T	1,31	30,0	8,22	35,3	0.266667	0.921053	0.654386	0.925442	0.582905	0.555893	0.592743
Chr9	1221183	T	TTATG	0,32	32,0	16,18	22,0	0.470588	1	0.529412	0.748701	0.582803	0.588684	0.593716
Chr9	1223296	T	TGA	0,5	22,0	3,4	23,0	0.428571	1	0.571429	0.808122	0.582573	0.556686	0.593194
Chr9	1226647	G	GGA	0,33	20,0	12,33	39,0	0.266667	1	0.733333	1.03709	0.58221	0.519559	0.594198
Chr9	1229214	T	TTA	0,11	24,0	7,6	10,2	0.538462	0.833333	0.294872	0.417012	0.581931	0.473313	0.593867
Chr9	1231339	TA	T	0,23	31,0	17,15	42,0	0.53125	1	0.46875	0.662913	0.581701	0.485895	0.593476
Chr9	1231626	C	CA	3,31	33,0	13,12	27,6	0.52	0.818182	0.298182	0.421693	0.58167	0.44034	0.593476
Chr9	1234548	C	CT	0,40	31,0	7,30	28,6	0.189189	0.823529	0.63434	0.897093	0.581353	0.509744	0.587151
Chr9	1235528	C	CTTTA	0,35	21,0	13,23	39,6	0.361111	0.866667	0.505556	0.714964	0.581247	0.513943	0.587151
Chr9	1236140	AT	A	1,28	29,0	8,24	33,4	0.25	0.891892	0.641892	0.907772	0.58118	0.602454	0.587151
Chr9	1236398	AT	A	0,36	30,0	13,17	36,3	0.433333	0.923077	0.489744	0.692602	0.581152	0.614242	0.587151
Chr9	1237950	CATCATTTGGTA	C	0,39	31,0	7,20	36,0	0.259259	1	0.740741	1.04757	0.580984	0.623348	0.589414
Chr9	1239889	A	AT	0,29	26,0	8,26	26,2	0.235294	0.928571	0.693277	0.980442	0.580774	0.613432	0.589414
Chr9	1245171	C	CT	0,25	19,0	13,24	37,4	0.351351	0.902439	0.551088	0.779356	0.580202	0.680701	0.590014
Chr9	1249844	A	ATTC	0,29	39,0	10,21	43,4	0.322581	0.914894	0.592313	0.837657	0.579695	0.646237	0.590885
Chr9	1250971	G	GAAA	0,22	35,0	4,19	47,0	0.173913	1	0.826087	1.16826	0.579573	0.619934	0.590885
Chr9	1252392	G	GC	0,33	32,0	15,35	33,5	0.3	0.868421	0.568421	0.803869	0.579419	0.649717	0.590885
Chr9	1253339	GTA	G	0,19	29,0	14,27	28,3	0.341463	0.903226	0.561762	0.794452	0.579317	0.631254	0.590885
Chr9	1255283	AT	A	0,40	29,0	12,28	47,0	0.3	1	0.7	0.989949	0.579106	0.581592	0.588762
Chr9	1259351	T	TTC	0,21	24,0	9,17	22,4	0.346154	0.846154	0.5	0.707107	0.578665	0.601241	0.58499
Chr9	1260768	G	GT	2,23	25,0	8,28	20,5	0.222222	0.8	0.577778	0.817101	0.578512	0.622222	0.586124
Chr9	1273001	C	CTTTCTTTCTTCTCCA	0,25	28,0	13,26	42,0	0.333333	1	0.666667	0.942809	0.577188	0.625222	0.585079
Chr9	1275764	AT	A	0,28	32,0	7,23	27,3	0.233333	0.9	0.666667	0.942809	0.576889	0.615174	0.583799
Chr9	1281507	GT	G	3,35	37,0	4,21	21,3	0.16	0.875	0.715	1.01116	0.576267	0.592952	0.585323
Chr9	1287853	C	CTA	0,21	28,0	14,24	27,6	0.368421	0.818182	0.449761	0.636058	0.575581	0.578369	0.587364
Chr9	1288241	TGGTGGG	T	24,0	0,12	7,8	0,14	0.533333	1	0.466667	0.659966	0.575539	0.595035	0.587364
Chr9	1294227	C	CTT	0,13	35,0	13,19	34,0	0.40625	1	0.59375	0.839689	0.574892	0.573702	0.599824
Chr9	1294436	TA	T	0,36	38,0	6,18	48,0	0.25	1	0.75	1.06066	0.574869	0.588582	0.598457
Chr9	1302070	T	TA	1,16	15,0	7,17	27,3	0.291667	0.9	0.608333	0.860313	0.574044	0.607444	0.6104
Chr9	1309201	TCTTG	T	0,30	36,0	12,25	28,5	0.324324	0.848485	0.524161	0.741275	0.573273	0.647785	0.609607
Chr9	1310836	T	TA	2,41	32,0	18,23	24,0	0.439024	1	0.560976	0.793339	0.573097	0.613023	0.615744
Chr9	1311164	TAAAA	T	0,24	33,0	9,35	36,0	0.204545	1	0.795455	1.12494	0.573061	0.617685	0.615744
Chr9	1311390	CT	C	0,25	33,0	10,18	28,2	0.357143	0.933333	0.57619	0.814856	0.573037	0.639015	0.615744
Chr9	1312016	GAA	G	0,33	33,0	7,29	19,4	0.194444	0.826087	0.631643	0.893277	0.572969	0.630353	0.615744
Chr9	1312221	AT	A	0,35	41,0	13,38	31,4	0.254902	0.885714	0.630812	0.892103	0.572947	0.581262	0.616371
Chr9	1312475	GA	G	0,25	35,0	15,31	27,5	0.326087	0.84375	0.517663	0.732086	0.57292	0.591024	0.616371
Chr9	1313452	GTTT	G	0,25	13,0	8,24	20,5	0.25	0.8	0.55	0.777817	0.572814	0.597842	0.618583
Chr9	1315698	T	TA	0,26	30,0	12,20	35,0	0.375	1	0.625	0.883883	0.572571	0.612856	0.620134
Chr9	1316603	GT	G	0,47	31,0	12,35	35,3	0.255319	0.921053	0.665733	0.941489	0.572474	0.593381	0.620134
Chr9	1320710	A	AATATAT	0,19	27,0	5,12	22,0	0.294118	1	0.705882	0.998268	0.57203	0.588432	0.623196
Chr9	1321686	TA	T	0,26	25,0	19,27	25,5	0.413043	0.833333	0.42029	0.59438	0.571925	0.590704	0.623922
Chr9	1326683	CT	C	2,25	33,0	16,28	24,3	0.363636	0.888889	0.525253	0.742819	0.571385	0.56991	0.629471
Chr9	1328141	TTCATA	T	0,34	30,0	8,14	39,0	0.363636	1	0.636364	0.899954	0.571228	0.581925	0.630147
Chr9	1330556	GT	G	0,31	32,0	14,27	28,3	0.341463	0.903226	0.561762	0.794452	0.570967	0.616756	0.640592
Chr9	1337769	G	GA	0,20	18,0	11,36	41,0	0.234043	1	0.765957	1.08323	0.570189	0.61742	0.652163
Chr9	1341838	T	TA	1,28	29,0	11,25	27,3	0.305556	0.9	0.594444	0.840671	0.56975	0.629036	0.650479
Chr9	1342531	AT	A	0,31	30,0	9,19	17,3	0.321429	0.85	0.528571	0.747513	0.569675	0.660434	0.650479
Chr9	1344308	ATT	A	0,25	32,0	11,25	40,0	0.305556	1	0.694444	0.982093	0.569484	0.644742	0.649584
Chr9	1387084	ATTTTT	A	0,19	10,0	9,23	38,0	0.28125	1	0.71875	1.01647	0.564875	0.661147	0.645403
Chr9	1387131	CAAAGT	C	0,24	18,0	10,22	35,0	0.3125	1	0.6875	0.972272	0.56487	0.696609	0.645403
Chr9	1387181	AT	A	2,25	22,0	11,23	38,0	0.323529	1	0.676471	0.956674	0.564865	0.717721	0.645403
Chr9	1389089	T	TAAA	0,36	30,0	10,24	38,0	0.294118	1	0.705882	0.998268	0.564659	0.713971	0.649302
Chr9	1389401	AT	A	1,30	33,0	8,32	29,0	0.2	1	0.8	1.13137	0.564626	0.649804	0.649302
Chr9	1391847	G	GTAAAAGAAGTT	0,36	25,0	9,21	27,0	0.3	1	0.7	0.989949	0.564363	0.634545	0.650419
Chr9	1392154	A	AT	0,29	32,0	14,14	26,4	0.5	0.866667	0.366667	0.518545	0.56433	0.635473	0.650419
Chr9	1392656	C	CT	0,26	30,0	12,29	25,3	0.292683	0.892857	0.600174	0.848775	0.564276	0.650473	0.650372
Chr9	1392926	C	CT	0,24	27,0	11,27	39,0	0.289474	1	0.710526	1.00484	0.564247	0.660473	0.650372
Chr9	1393711	C	CCCCT	0,22	25,0	2,14	28,0	0.125	1	0.875	1.23744	0.564162	0.700788	0.650372
Chr9	1393732	T	TTATATA	0,19	26,0	4,12	30,0	0.25	1	0.75	1.06066	0.56416	0.701806	0.650372
Chr9	1393994	TA	T	1,19	30,0	11,20	24,2	0.354839	0.923077	0.568238	0.80361	0.564132	0.6597	0.650372
Chr9	1394075	G	GA	1,24	38,0	15,23	29,0	0.394737	1	0.605263	0.855971	0.564123	0.604308	0.650372
Chr9	1394433	T	TTTTTTTTTA	0,11	23,0	6,6	28,0	0.5	1	0.5	0.707107	0.564084	0.575737	0.650956
Chr9	1396916	G	GT	1,14	11,0	4,13	20,4	0.235294	0.833333	0.598039	0.845755	0.563817	0.590324	0.650592
Chr9	1397894	A	AATAT	0,23	24,0	11,17	40,0	0.392857	1	0.607143	0.85863	0.563712	0.632908	0.653081
Chr9	1398093	C	CTTT	0,16	19,0	9,21	32,2	0.3	0.941176	0.641176	0.90676	0.563691	0.701658	0.653081
Chr9	1401241	CAATGAT	C	0,21	24,0	6,27	41,0	0.181818	1	0.818182	1.15708	0.563352	0.69955	0.653081
Chr9	1401420	A	AT	0,21	30,0	5,27	36,0	0.15625	1	0.84375	1.19324	0.563333	0.691095	0.653081
Chr9	1403020	GTT	G	0,19	31,0	10,22	27,3	0.3125	0.9	0.5875	0.83085	0.563161	0.687859	0.65352
Chr9	1403110	T	TATC	0,22	30,0	9,21	32,5	0.3	0.864865	0.564865	0.79884	0.563151	0.614285	0.65352
Chr9	1406639	T	TTA	0,36	31,0	8,24	28,4	0.25	0.875	0.625	0.883883	0.562772	0.599381	0.65352
Chr9	1407178	T	TA	0,28	31,0	11,12	26,2	0.478261	0.928571	0.450311	0.636835	0.562714	0.647099	0.65352
Chr9	1408206	AT	A	0,26	30,0	9,30	34,0	0.230769	1	0.769231	1.08786	0.562603	0.680792	0.65352
Chr9	1408993	GAA	G	0,14	21,0	4,19	15,0	0.173913	1	0.826087	1.16826	0.562519	0.719429	0.65352
Chr9	1415494	ATTT	A	0,33	22,0	8,22	37,0	0.266667	1	0.733333	1.03709	0.56182	0.753176	0.658214
Chr9	1418595	C	CT	0,27	23,0	6,27	27,0	0.181818	1	0.818182	1.15708	0.561487	0.73533	0.658494
Chr9	1418727	C	CAAAA	0,16	24,0	8,13	48,0	0.380952	1	0.619048	0.875466	0.561473	0.696779	0.658494
Chr9	1418796	GAA	G	0,23	22,0	8,17	24,0	0.32	1	0.68	0.961665	0.561465	0.667186	0.658494
Chr9	1419819	TAAAAAAAAAAAAAAA	TAAAAA,T	0,0,18	0,5,0	0,5,20	1,10,2	0.2	0.833333	0.633333	0.895669	0.561355	0.661444	0.658494
Chr9	1421099	T	TA	0,30	32,0	17,24	37,0	0.414634	1	0.585366	0.827832	0.561218	0.679301	0.657973
Chr9	1424753	AAT	A	0,26	19,0	4,15	23,0	0.210526	1	0.789474	1.11648	0.560825	0.716029	0.660614
Chr9	1425096	TAGA	T	0,24	21,0	7,17	35,0	0.291667	1	0.708333	1.00173	0.560788	0.725947	0.660614
Chr9	1425778	GAAA	G	0,18	19,0	3,19	23,0	0.136364	1	0.863636	1.22137	0.560715	0.781288	0.660614
Chr9	1427707	CT	C	0,26	26,0	13,28	21,0	0.317073	1	0.682927	0.965804	0.560508	0.777939	0.662135
Chr9	1428291	C	CT	0,19	18,0	4,25	35,0	0.137931	1	0.862069	1.21915	0.560445	0.790439	0.662428
Chr9	1428391	AATAT	A	0,21	12,0	5,17	28,0	0.227273	1	0.772727	1.0928	0.560434	0.777711	0.662428
Chr9	1428555	G	GT	0,35	17,0	11,37	28,0	0.229167	1	0.770833	1.09012	0.560417	0.736482	0.662428
Chr9	1429840	C	CAT	0,23	28,0	6,24	35,0	0.2	1	0.8	1.13137	0.560279	0.715792	0.662428
Chr9	1429954	T	TCAC	0,19	26,0	8,9	18,1	0.470588	0.947368	0.47678	0.674269	0.560267	0.687563	0.662428
Chr9	1432192	A	AAC	0,27	22,0	7,22	39,0	0.241379	1	0.758621	1.07285	0.560026	0.649525	0.663585
Chr9	1435467	CA	C	0,23	28,0	7,12	31,0	0.368421	1	0.631579	0.893188	0.559675	0.571006	0.663585
Chr9	1443469	CACTATTATCT	C	0,39	21,0	13,18	30,0	0.419355	1	0.580645	0.821156	0.558816	0.56365	0.665397
Chr9	1446228	A	ATTTATATATATACATATATATATATATATATATATTTTCCATACCC	0,15	25,0	16,11	38,0	0.592593	1	0.407407	0.576161	0.55852	0.558593	0.659147
Chr9	1446446	C	CTA	0,14	24,0	14,11	25,0	0.56	1	0.44	0.622254	0.558496	0.570208	0.659147
Chr9	1446592	GA	G	0,28	18,0	4,11	29,0	0.266667	1	0.733333	1.03709	0.558481	0.604079	0.658265
Chr9	1448243	GA	G	3,28	23,2	9,20	45,0	0.310345	1	0.689655	0.97532	0.558304	0.666187	0.65828
Chr9	1448447	A	AT	1,37	29,0	9,27	43,0	0.25	1	0.75	1.06066	0.558282	0.693572	0.659246
Chr9	1450157	G	GTT	0,21	36,0	11,28	38,0	0.282051	1	0.717949	1.01533	0.558098	0.680239	0.659677
Chr9	1451473	G	GA	1,31	16,0	11,15	33,0	0.423077	1	0.576923	0.815892	0.557957	0.675641	0.659677
Chr9	1453394	T	TTTATTATTATTATTAG	0,21	22,0	9,18	35,0	0.333333	1	0.666667	0.942809	0.557751	0.653301	0.659677
Chr9	1454071	CAAAAA	C	3,17	7,0	4,8	5,0	0.333333	1	0.666667	0.942809	0.557678	0.659711	0.659191
Chr9	1455352	C	CTATCTCGACTCTTAAATTGAAGAGAAAAA	0,31	28,0	17,30	39,0	0.361702	1	0.638298	0.90269	0.557541	0.675095	0.659191
Chr9	1457497	AT	A	0,22	18,0	6,18	27,0	0.25	1	0.75	1.06066	0.557311	0.688429	0.659191
Chr9	1458641	T	TA	0,24	21,0	9,17	19,0	0.346154	1	0.653846	0.924678	0.557188	0.70055	0.659191
Chr9	1459051	GA	G	0,18	30,0	4,11	42,0	0.266667	1	0.733333	1.03709	0.557144	0.669442	0.659191
Chr9	1464746	T	TC	0,40	22,0	12,32	41,0	0.272727	1	0.727273	1.02852	0.556534	0.658573	0.66009
Chr9	1465993	TA	T	0,22	27,0	15,14	33,0	0.517241	1	0.482759	0.682724	0.5564	0.638914	0.66009
Chr9	1466045	C	CA	0,22	33,0	7,16	27,0	0.304348	1	0.695652	0.983801	0.556395	0.61043	0.66009
Chr9	1466145	A	ATTGAT	0,20	37,0	12,15	28,0	0.444444	1	0.555556	0.785674	0.556384	0.59601	0.66009
Chr9	1466779	TTA	T	2,17	30,0	9,13	41,0	0.409091	1	0.590909	0.835672	0.556316	0.617976	0.66009
Chr9	1467152	ATTC	A	0,20	30,0	10,19	30,0	0.344828	1	0.655172	0.926554	0.556276	0.610096	0.66009
Chr9	1469849	T	TG	0,45	34,0	11,16	32,0	0.407407	1	0.592593	0.838052	0.555987	0.583833	0.66009
Chr9	1470659	G	GAGAA	1,30	18,0	11,21	35,0	0.34375	1	0.65625	0.928078	0.5559	0.568682	0.66009
Chr9	1471410	C	CAAT	0,10	26,0	19,14	26,0	0.575758	1	0.424242	0.599969	0.55582	0.551933	0.66009
Chr9	1472063	CGAACATTTTAAAAGTACATGGATCAAAAT	C	0,34	17,0	16,17	43,0	0.484848	1	0.515152	0.728534	0.55575	0.568709	0.66009
Chr9	1472177	AT	A	0,38	16,0	15,20	43,0	0.428571	1	0.571429	0.808122	0.555737	0.564731	0.66009
Chr9	1472950	G	GA	2,40	31,0	11,23	26,0	0.323529	1	0.676471	0.956674	0.555655	0.604021	0.66009
Chr9	1476306	AT	A	0,30	31,0	12,21	41,0	0.363636	1	0.636364	0.899954	0.555295	0.58099	0.66009
Chr9	1476952	C	CTTTCGTAGAAATTTAGAAATGAAAAAGTGTTTTAAACTAAATA	0,29	34,0	11,18	34,0	0.37931	1	0.62069	0.877788	0.555226	0.624281	0.66009
Chr9	1477167	G	GA	1,13	23,0	9,6	27,0	0.6	1	0.4	0.565685	0.555203	0.62232	0.66009
Chr9	1479907	GT	G	0,37	22,0	7,26	27,0	0.212121	1	0.787879	1.11423	0.554909	0.660761	0.66009
Chr9	1480027	T	TA	2,27	25,0	11,22	33,0	0.333333	1	0.666667	0.942809	0.554897	0.688139	0.66009
Chr9	1486288	GCGAT	G	0,25	35,0	6,29	41,0	0.171429	1	0.828571	1.17178	0.554226	0.737305	0.66009
Chr9	1490843	TA	T	1,44	26,0	8,25	34,0	0.242424	1	0.757576	1.07137	0.553738	0.698648	0.657088
Chr9	1492326	CACCA	C	0,46	20,0	17,31	43,0	0.354167	1	0.645833	0.913346	0.55358	0.665315	0.659721
Chr9	1495386	A	AT	0,20	31,0	15,22	36,0	0.405405	1	0.594595	0.840884	0.553252	0.658424	0.659823
Chr9	1495694	A	ATAT	0,9	26,0	5,5	39,0	0.5	1	0.5	0.707107	0.553219	0.662465	0.659823
Chr9	1496267	A	ATTT	0,24	22,0	7,27	47,0	0.205882	1	0.794118	1.12305	0.553158	0.693298	0.659823
Chr9	1496349	C	CTT	0,19	20,0	6,21	46,0	0.222222	1	0.777778	1.09994	0.553149	0.716484	0.659823
Chr9	1496960	TA	T	0,26	18,0	4,16	14,0	0.2	1	0.8	1.13137	0.553084	0.756019	0.660542
Chr9	1497215	A	ATATAT	0,29	19,0	11,27	33,0	0.289474	1	0.710526	1.00484	0.553056	0.728624	0.660542
Chr9	1497546	A	AT	0,36	30,0	13,30	33,0	0.302326	1	0.697674	0.986661	0.553021	0.717896	0.660542
Chr9	1541038	A	ACATATTTCCTG	0,36	33,0	12,23	29,0	0.342857	1	0.657143	0.92934	0.548372	0.675138	0.649925
Chr9	1541108	GA	G	1,25	27,0	8,21	25,0	0.275862	1	0.724138	1.02409	0.548365	0.636063	0.649925
Chr9	1544004	AT	A	0,24	21,0	12,17	31,0	0.413793	1	0.586207	0.829022	0.548056	0.620666	0.650959
Chr9	1544054	T	TC	0,34	21,0	16,17	29,0	0.484848	1	0.515152	0.728534	0.54805	0.603523	0.650959
Chr9	1544240	T	TG	0,28	32,0	11,18	36,0	0.37931	1	0.62069	0.877788	0.548031	0.558695	0.650959
Chr9	1545281	AGT	A	0,7	30,0	6,8	38,0	0.428571	1	0.571429	0.808122	0.54792	0.557243	0.650959
Chr9	1545535	TTA	T	0,24	22,0	16,16	38,0	0.5	1	0.5	0.707107	0.547892	0.587546	0.650959
Chr9	1546547	T	TTATA	0,18	34,0	8,11	29,0	0.421053	1	0.578947	0.818755	0.547784	0.587218	0.657952
Chr9	1547001	A	ATTCTTTATCTCCC	0,26	36,0	14,28	38,0	0.333333	1	0.666667	0.942809	0.547736	0.611028	0.656774
Chr9	1547369	AT	A	0,25	27,0	8,13	37,0	0.380952	1	0.619048	0.875466	0.547697	0.661028	0.656774
Chr9	1547514	TGTCATTTATTGATAA	T	0,41	27,0	13,29	41,0	0.309524	1	0.690476	0.976481	0.547681	0.67465	0.656774
Chr9	1548249	A	AT	0,20	24,0	4,12	41,0	0.25	1	0.75	1.06066	0.547603	0.666317	0.656252
Chr9	1548543	TA	T	0,27	17,0	12,22	33,0	0.352941	1	0.647059	0.915079	0.547571	0.694022	0.65474
Chr9	1549072	A	AT	0,29	23,0	18,30	35,0	0.375	1	0.625	0.883883	0.547515	0.685927	0.65474
Chr9	1549382	G	GA	1,23	24,2	8,25	35,0	0.242424	1	0.757576	1.07137	0.547482	0.658149	0.65474
Chr9	1549650	TG	T	0,33	21,0	14,26	36,0	0.35	1	0.65	0.919239	0.547453	0.678737	0.65474
Chr9	1553455	T	TAAAAA,TAAAAAA	0,0,14	0,17,0	1,7,11	1,25,0	0.388889	1	0.611111	0.864242	0.547047	0.691237	0.654785
Chr9	1563149	T	TA	3,24	19,0	7,21	38,0	0.25	1	0.75	1.06066	0.546013	0.686781	0.65167
Chr9	1612056	CTAT	CTATTAT,C	0,0,15	0,19,0	0,5,11	1,22,0	0.3125	1	0.6875	0.972272	0.540805	0.694281	0.660313
Chr9	1615902	C	CA	0,23	29,0	9,25	26,0	0.264706	1	0.735294	1.03986	0.540396	0.697059	0.660313
Chr9	1616872	CTT	C	0,24	24,0	10,22	29,0	0.3125	1	0.6875	0.972272	0.540293	0.68552	0.660313
Chr9	1617390	C	CT	0,24	18,0	9,15	17,0	0.375	1	0.625	0.883883	0.540238	0.70616	0.660313
Chr9	1617879	CTTT	C	0,32	18,0	8,18	8,0	0.307692	1	0.692308	0.979071	0.540186	0.679101	0.660313
Chr9	1618280	GT	G	1,33	26,0	9,34	34,0	0.209302	1	0.790698	1.11822	0.540143	0.677601	0.660313
Chr9	1618846	TGTGCTATTTATTCATGTTTGCCAAATACTTTTTTTTTCCTTCTTATCGTTCTCGCGTGCTATTTATTCATGTTTGCCAAATACTTTTTTTTTTCCTTCTTATCGTTCTCGC	T	1,33	27,0	16,24	53,0	0.4	1	0.6	0.848528	0.540083	0.714506	0.660313
Chr9	1619219	TTA	T	0,33	38,0	8,17	33,0	0.32	1	0.68	0.961665	0.540043	0.658397	0.660313
Chr9	1620039	T	TTA	1,25	15,0	4,17	21,0	0.190476	1	0.809524	1.14484	0.539956	0.615475	0.660313
Chr9	1996536	A	AT,ATAC	0,0,18	0,6,0	0,0,10	0,7,10	0	0.411765	0.411765	0.582323	0.50033	0.662142	0.411765
Chr9	2151825	CAA	CA,C	3,0,23	1,9,0	1,6,18	1,19,4	0.25	0.826087	0.576087	0.81471	0.484217	0.607392	0.576087
Chr9	2368956	T	TTAGGCTGAAACTTATATATATA,TTAGGCTGAAACTTATATATATATA	0,0,7	0,14,0	0,2,10	0,13,0	0.166667	1	0.833333	1.17851	0.461908	0.550934	0.567452
Chr9	2379698	G	GA	34,0	0,24	20,12	7,25	0.375	0.78125	0.40625	0.574524	0.460811	0.599152	0.567452
Chr9	2380350	GAA	G	23,0	0,33	19,8	6,28	0.296296	0.823529	0.527233	0.74562	0.460745	0.602545	0.567452
Chr9	2380542	C	CA	34,0	0,23	19,6	3,25	0.24	0.892857	0.652857	0.923279	0.460725	0.551434	0.567452
Chr9	2381548	GT	G	40,0	0,22	23,14	1,34	0.378378	0.971429	0.59305	0.8387	0.460622	0.602002	0.567452
Chr9	2382129	T	TTATATATATATATA	18,0	0,13	12,3	2,7	0.2	0.777778	0.577778	0.817101	0.460563	0.556555	0.567452
Chr9	2385640	G	GC	49,0	0,10	9,3	1,10	0.25	0.909091	0.659091	0.932095	0.460204	0.537478	0.567452
Chr9	2393234	A	ATATTATTATTATTATTATTATTATTATTAT,ATATTATTATTATTATTATTATTATTATTATTATTATTATTATTATTAT	0,0,10	0,15,0	0,7,3	0,16,0	0.7	1	0.3	0.424264	0.459429	0.485922	0.567452
Chr9	2422438	TAA	T,TA	4,0,22	0,22,0	3,8,21	0,20,4	0.275862	0.833333	0.557471	0.788383	0.456452	0.431982	0.534987
Chr9	2495130	CA	C	35,0	1,29	30,23	9,30	0.433962	0.769231	0.335269	0.474141	0.449059	0.402778	0.486909
Chr9	2499490	TAAA	T	17,0	0,23	8,10	3,19	0.555556	0.863636	0.308081	0.435692	0.448616	0.420099	0.486909
Chr9	2499689	C	CT	31,0	0,36	25,9	6,21	0.264706	0.777778	0.513072	0.725593	0.448596	0.408711	0.486909
Chr9	2500862	AAAAG	A	33,0	0,20	12,11	5,32	0.478261	0.864865	0.386604	0.546741	0.448477	0.450179	0.486909
Chr9	2501790	G	GA	34,0	0,33	24,11	5,22	0.314286	0.814815	0.500529	0.707855	0.448383	0.508563	0.486909
Chr9	2502433	TTTA	T	31,0	0,28	18,5	6,19	0.217391	0.76	0.542609	0.767365	0.448318	0.529335	0.486909
Chr9	2502912	CTTTTT	C,CTTTT	1,0,14	0,16,0	1,6,9	0,23,0	0.4	1	0.6	0.848528	0.448269	0.597729	0.486909
Chr9	2503816	C	CTA	35,0	0,26	23,8	4,28	0.258065	0.875	0.616935	0.872479	0.448177	0.634766	0.486909
Chr9	2504153	T	TA	27,0	0,25	16,4	2,26	0.2	0.928571	0.728571	1.03036	0.448143	0.624937	0.486909
Chr9	2504774	CT	C	39,0	0,29	24,11	0,31	0.314286	1	0.685714	0.969746	0.44808	0.588298	0.486909
Chr9	2505624	ACTAAATTATTT	A	37,0	0,28	22,14	4,30	0.388889	0.882353	0.493464	0.697864	0.447994	0.518245	0.486909
Chr9	2506334	TA	T	29,0	1,25	20,14	6,29	0.411765	0.828571	0.416807	0.589454	0.447922	0.45253	0.486909
Chr9	2566346	T	TTAATAATAATAA	0,6	11,0	11,4	20,0	0.733333	1	0.266667	0.377124	0.441842	0.403137	0.482205
Chr9	2566380	TA	T	9,0	0,12	8,12	0,19	0.6	1	0.4	0.565685	0.441838	0.391034	0.482205
Chr9	2581249	T	TA	29,0	1,16	16,11	4,22	0.407407	0.846154	0.438746	0.620481	0.440335	0.412442	0.482205
Chr9	2944821	G	GA	25,0	1,20	19,10	4,14	0.344828	0.777778	0.43295	0.612284	0.403881	0.420874	0.442525
Chr9	2944939	G	GT	35,0	0,21	27,10	7,27	0.27027	0.794118	0.523847	0.740832	0.403869	0.413069	0.442525
Chr9	2945435	G	GA	28,0	0,29	19,15	6,18	0.441176	0.75	0.308824	0.436742	0.40382	0.396547	0.442525
Chr9	2945654	A	AT	32,0	0,41	23,18	4,16	0.439024	0.8	0.360976	0.510497	0.403798	0.400672	0.442525
Chr9	2945693	C	CT	31,0	1,30	17,13	4,15	0.433333	0.789474	0.35614	0.503659	0.403794	0.405426	0.442525
Chr9	2961233	AG	A	35,0	0,25	19,9	9,31	0.321429	0.775	0.453571	0.641447	0.402248	0.391731	0.442525
Chr9	2970891	CT	C	28,0	1,22	25,10	6,30	0.285714	0.833333	0.547619	0.77445	0.401288	0.361332	0.442525
Chr9	2971687	TA	T	33,0	0,22	9,10	7,23	0.526316	0.766667	0.240351	0.339907	0.401209	0.399559	0.442525
Chr9	2971763	GA	G	36,0	0,19	10,13	7,24	0.565217	0.774194	0.208976	0.295537	0.401201	0.402695	0.442525
Chr9	2981584	CTAT	C	30,0	0,32	25,14	3,29	0.358974	0.90625	0.547276	0.773965	0.400225	0.44255	0.421357
Chr9	2983452	GT	G	36,0	0,30	31,13	8,26	0.295455	0.764706	0.469251	0.663622	0.400039	0.515895	0.412382
Chr9	2986319	C	CAT	36,0	0,33	18,5	1,27	0.217391	0.964286	0.746894	1.05627	0.399755	0.568218	0.404356
Chr9	2989875	C	CT	28,0	1,31	27,11	3,26	0.289474	0.896552	0.607078	0.858538	0.399401	0.541241	0.392192
Chr9	2990399	ATT	A	33,0	0,28	22,12	6,28	0.352941	0.823529	0.470588	0.665512	0.399349	0.505724	0.388414
Chr9	2990613	CAAGAA	C	34,0	0,31	33,19	6,21	0.365385	0.777778	0.412393	0.583212	0.399328	0.470631	0.388414
Chr9	2991627	GTT	G	29,0	0,15	10,5	6,10	0.333333	0.625	0.291667	0.412479	0.399227	0.37467	0.390287
Chr9	2991751	C	CT	5,0	0,7	4,3	0,7	0.428571	1	0.571429	0.808122	0.399215	0.387514	0.390287
Chr9	2992788	GAAAA	G	20,0	0,25	12,18	6,16	0.6	0.727273	0.127273	0.179991	0.399112	0.400273	0.38711
Chr9	2994179	AAAT	A	32,0	0,31	23,10	6,31	0.30303	0.837838	0.534808	0.756332	0.398974	0.452729	0.376139
Chr9	2995064	C	CAAA	33,0	0,22	30,12	5,16	0.285714	0.761905	0.47619	0.673435	0.398886	0.437144	0.376139
Chr9	3004563	A	AT	25,0	0,14	17,6	5,22	0.26087	0.814815	0.553945	0.783397	0.397943	0.457214	0.372125
Chr9	3016268	GA	G	29,0	1,13	7,4	1,6	0.363636	0.857143	0.493506	0.697924	0.39678	0.43786	0.375144
Chr9	3073760	G	GA	24,0	0,24	12,11	10,24	0.478261	0.705882	0.227621	0.321905	0.39108	0.435862	0.3926
Chr9	3073840	T	TA	25,0	1,18	15,11	5,31	0.423077	0.861111	0.438034	0.619474	0.391072	0.396193	0.3926
Chr9	3074088	CAAA	C	31,0	0,29	23,10	9,30	0.30303	0.769231	0.4662	0.659307	0.391047	0.401063	0.3926
Chr9	3077326	A	AT	36,0	0,37	18,14	6,23	0.4375	0.793103	0.355603	0.502899	0.390726	0.443774	0.3926
Chr9	3078335	AT	A	27,0	0,25	30,18	3,25	0.375	0.892857	0.517857	0.732361	0.390626	0.343668	0.3926
Chr9	3078522	C	CA	24,0	0,20	19,15	4,30	0.441176	0.882353	0.441176	0.623918	0.390608	0.322152	0.3926
Chr9	3078995	CTT	CT,C	0,0,15	0,11,0	0,5,3	0,9,7	0.625	0.5625	-0.0625	0.0883883	0.390561	0.379177	0.390536
Chr9	3079954	TAA	T	20,0	0,24	15,10	7,22	0.4	0.758621	0.358621	0.507166	0.390466	0.348512	0.390536
Chr9	3080733	CAA	C	26,0	0,32	26,12	1,22	0.315789	0.956522	0.640732	0.906132	0.390389	0.275833	0.390536
Chr9	3081398	AT	A	33,0	1,23	16,12	6,23	0.428571	0.793103	0.364532	0.515526	0.390323	0.380287	0.390536
Chr9	3081702	TA	T	28,0	1,16	5,13	5,20	0.722222	0.8	0.0777778	0.109994	0.390293	0.375835	0.388008
Chr9	3082037	C	CTA	24,0	0,29	28,14	6,23	0.333333	0.793103	0.45977	0.650213	0.39026	0.333785	0.388008
Chr9	3083533	G	GTTTT	23,0	0,14	14,8	6,14	0.363636	0.7	0.336364	0.47569	0.390112	0.295545	0.386677
Chr9	3084149	G	GA	19,0	0,29	21,12	7,27	0.363636	0.794118	0.430481	0.608792	0.390051	0.314117	0.386677
Chr9	3086241	A	AG	33,0	0,27	11,14	8,22	0.56	0.733333	0.173333	0.24513	0.389843	0.254899	0.383912
Chr9	3088897	T	TA	28,0	0,14	5,13	3,25	0.722222	0.892857	0.170635	0.241314	0.38958	0.235841	0.377961
Chr9	3088904	TC	T	1,6	21,0	12,5	20,3	0.705882	0.869565	0.163683	0.231483	0.38958	0.242788	0.377961
Chr9	3090079	G	GT	27,0	0,9	6,8	3,13	0.571429	0.8125	0.241071	0.340926	0.389463	0.25949	0.374143
Chr9	3091017	T	TGA	30,0	0,22	13,10	2,18	0.434783	0.9	0.465217	0.657917	0.389371	0.20844	0.374286
Chr9	3092520	GA	G	36,0	0,19	13,12	10,28	0.48	0.736842	0.256842	0.36323	0.389222	0.275703	0.372277
Chr9	3094121	A	ATTTT	19,0	0,8	3,7	5,8	0.7	0.615385	-0.0846154	0.119664	0.389063	0.36048	0.376652
Chr9	3099079	TATATA	T	33,0	0,28	26,13	5,25	0.333333	0.833333	0.5	0.707107	0.388572	0.370001	0.370687
Chr9	3100784	T	TC	32,0	0,20	38,7	7,32	0.155556	0.820513	0.664957	0.940392	0.388404	0.377723	0.373583
Chr9	3102229	A	ATT	31,0	0,10	12,6	2,11	0.333333	0.846154	0.512821	0.725238	0.388261	0.391313	0.374046
Chr9	3102532	CT	C	19,0	0,18	12,10	7,21	0.454545	0.75	0.295455	0.417836	0.388231	0.312027	0.375994
Chr9	3103076	GAAA	G	6,0	1,7	7,5	6,4	0.416667	0.4	-0.0166667	0.0235702	0.388177	0.306097	0.375994
Chr9	3103327	T	TAA	23,0	0,13	9,12	13,27	0.571429	0.675	0.103571	0.146472	0.388152	0.265046	0.375994
Chr9	3105093	TAG	T	34,0	0,29	24,7	5,31	0.225806	0.861111	0.635305	0.898456	0.387977	0.270303	0.375253
Chr9	3105905	T	TA	40,0	2,19	20,18	7,25	0.473684	0.78125	0.307566	0.434964	0.387897	0.344813	0.375253
Chr9	3106020	CT	C	33,0	0,33	24,22	7,28	0.478261	0.8	0.321739	0.455008	0.387885	0.414678	0.375253
Chr9	3108511	AG	A	27,0	0,23	26,14	10,24	0.35	0.705882	0.355882	0.503294	0.387639	0.37058	0.375253
Chr9	3109330	T	TTA	21,0	0,20	14,10	3,20	0.416667	0.869565	0.452899	0.640495	0.387558	0.36621	0.374532
Chr9	3109449	GT	G	22,0	0,29	18,12	5,22	0.4	0.814815	0.414815	0.586637	0.387546	0.395854	0.374532
Chr9	3111895	A	AAT	18,0	1,18	16,12	6,15	0.428571	0.714286	0.285714	0.404061	0.387304	0.464678	0.373855
Chr9	3124404	C	CA	32,0	0,30	29,18	5,29	0.382979	0.852941	0.469962	0.664627	0.386066	0.465527	0.362973
Chr9	3127633	G	GAAAA	8,0	0,7	14,0	6,14	0	0.7	0.7	0.989949	0.385747	0.437644	0.362973
Chr9	3128266	G	GT	16,0	0,20	15,10	2,12	0.4	0.857143	0.457143	0.646498	0.385684	0.550872	0.362973
Chr9	3129427	T	TAA	36,0	0,18	14,20	3,19	0.588235	0.863636	0.275401	0.389476	0.38557	0.550212	0.361105
Chr9	3130566	G	GA	33,0	0,17	23,4	0,24	0.148148	1	0.851852	1.2047	0.385457	0.521269	0.361105
Chr9	3130659	A	ATTT	26,0	0,7	16,4	2,4	0.2	0.666667	0.466667	0.659966	0.385448	0.551372	0.361105
Chr9	3131569	AG	A	32,0	0,24	28,16	3,34	0.363636	0.918919	0.555283	0.785288	0.385358	0.531672	0.3603
Chr9	3135759	AT	A	19,2	0,16	15,4	6,27	0.210526	0.818182	0.607656	0.859355	0.384943	0.420745	0.358666
Chr9	3147280	TC	T	30,0	0,24	20,17	8,14	0.459459	0.636364	0.176904	0.25018	0.383804	0.381957	0.355099
Chr9	3149569	G	GA	19,0	0,11	9,10	3,14	0.526316	0.823529	0.297214	0.420324	0.383578	0.37915	0.349614
Chr9	3155106	TAA	T	35,0	0,13	12,10	9,24	0.454545	0.727273	0.272727	0.385695	0.383031	0.374004	0.346098
Chr9	3157965	AG	A	23,0	0,24	19,6	7,25	0.24	0.78125	0.54125	0.765443	0.382748	0.376969	0.347661
Chr9	3163346	C	CA	29,0	2,21	25,12	3,29	0.324324	0.90625	0.581926	0.822967	0.382217	0.381664	0.347661
Chr9	3168846	CT	C	36,0	0,25	15,20	9,29	0.571429	0.763158	0.191729	0.271146	0.381673	0.379639	0.342946
Chr9	3170134	TA	T	24,0	2,21	18,11	6,14	0.37931	0.7	0.32069	0.453524	0.381546	0.314444	0.342946
Chr9	3178673	AT	A	25,0	0,38	21,18	8,21	0.461538	0.724138	0.262599	0.371372	0.380702	0.301515	0.334799
Chr9	3185786	A	AT	29,0	0,29	14,18	6,21	0.5625	0.777778	0.215278	0.304449	0.38	0.324429	0.335634
Chr9	3190328	T	TA	20,0	0,27	19,9	5,26	0.321429	0.83871	0.517281	0.731546	0.379551	0.366857	0.342788
Chr9	3197556	T	TGA	32,0	0,35	24,17	12,31	0.414634	0.72093	0.306296	0.433168	0.378838	0.394338	0.347675
Chr9	3199728	T	TA	35,0	0,27	25,16	3,36	0.390244	0.923077	0.532833	0.75354	0.378623	0.448683	0.345747
Chr9	3201622	G	GAAAA	33,0	0,6	6,4	1,4	0.4	0.8	0.4	0.565685	0.378436	0.44742	0.341654
Chr9	3202231	T	TA	41,0	1,29	26,17	4,30	0.395349	0.882353	0.487004	0.688728	0.378376	0.452706	0.339431
Chr9	3204137	AAT	A	33,0	0,21	21,17	1,23	0.447368	0.958333	0.510965	0.722614	0.378188	0.412919	0.348025
Chr9	3208642	A	AAAAGAAAGAAAG	21,0	0,19	14,11	5,17	0.44	0.772727	0.332727	0.470547	0.377743	0.412451	0.344762
Chr9	3211352	CCA	C	33,0	0,27	29,19	10,27	0.395833	0.72973	0.333896	0.472201	0.377476	0.318513	0.342142
Chr9	3212162	G	GAA	18,0	1,14	15,12	3,16	0.444444	0.842105	0.397661	0.562377	0.377396	0.24132	0.342984
Chr9	3212459	C	CTT	23,0	0,14	8,13	4,7	0.619048	0.636364	0.017316	0.0244885	0.377367	0.208108	0.342984
Chr9	3212917	ATT	A	25,0	0,18	11,13	6,12	0.541667	0.666667	0.125	0.176777	0.377322	0.240846	0.342984
Chr9	3213040	TTG	T	30,0	0,5	4,2	4,4	0.333333	0.5	0.166667	0.235702	0.377309	0.271044	0.342984
Chr9	3213106	TA	T	30,0	0,8	14,9	2,16	0.391304	0.888889	0.497585	0.703691	0.377303	0.341985	0.342984
Chr9	3213891	GT	G	25,0	1,19	17,6	4,17	0.26087	0.809524	0.548654	0.775914	0.377225	0.445556	0.342984
Chr9	3216106	AATAT	A	17,0	0,27	20,14	8,29	0.411765	0.783784	0.372019	0.526114	0.377007	0.497608	0.342984
Chr9	3217149	AAATAATAATAAT	A	25,0	0,23	15,5	3,25	0.25	0.892857	0.642857	0.909137	0.376904	0.421079	0.339468
Chr9	3217302	TACAAC	T	24,0	0,26	15,11	6,34	0.423077	0.85	0.426923	0.60376	0.376889	0.395583	0.339468
Chr9	3217558	A	AT	28,0	0,27	13,16	11,22	0.551724	0.666667	0.114943	0.162553	0.376864	0.364512	0.339725
Chr9	3218037	GTTAAATATAAATA	G	22,0	0,29	21,15	6,31	0.416667	0.837838	0.421171	0.595626	0.376816	0.298601	0.339725
Chr9	3219474	A	AT	21,0	0,16	16,8	9,11	0.333333	0.55	0.216667	0.306413	0.376674	0.305502	0.333578
Chr9	3220016	CGCGATAGACAA	C	28,0	0,18	17,18	5,24	0.514286	0.827586	0.3133	0.443074	0.376621	0.322514	0.335284
Chr9	3221283	CCGT	C	39,0	0,31	17,14	4,42	0.451613	0.913043	0.461431	0.652561	0.376496	0.282867	0.335284
Chr9	3222076	T	TC	7,0	0,11	9,6	4,6	0.4	0.6	0.2	0.282843	0.376418	0.299517	0.335284
Chr9	3228462	A	AT	21,0	0,26	26,19	11,20	0.422222	0.645161	0.222939	0.315283	0.375788	0.308285	0.326655
Chr9	3231377	A	AG	29,0	0,32	16,15	8,29	0.483871	0.783784	0.299913	0.424141	0.3755	0.293591	0.317757
Chr9	3232097	C	CCT	36,0	0,18	20,20	5,30	0.5	0.857143	0.357143	0.505076	0.375429	0.316091	0.314264
Chr9	3232329	AT	A	31,0	1,18	27,12	7,16	0.307692	0.695652	0.38796	0.548658	0.375406	0.32158	0.314264
Chr9	3233280	T	TA	22,0	0,23	11,11	6,26	0.5	0.8125	0.3125	0.441942	0.375312	0.316954	0.314264
Chr9	3233292	T	TA	25,0	0,25	10,11	7,24	0.52381	0.774194	0.250384	0.354096	0.375311	0.334136	0.314264
Chr9	3233867	GTATA	G	41,0	0,29	18,14	10,25	0.4375	0.714286	0.276786	0.391434	0.375254	0.306544	0.314264
Chr9	3235261	A	AATAT	36,0	0,26	23,14	5,23	0.378378	0.821429	0.44305	0.626568	0.375117	0.277584	0.314264
Chr9	3246711	C	CA	30,0	0,20	15,17	7,25	0.53125	0.78125	0.25	0.353553	0.373988	0.263764	0.309885
Chr9	3246947	CA	C,CAA	1,0,11	2,19,0	1,12,9	5,17,6	0.571429	0.73913	0.167702	0.237166	0.373964	0.24793	0.309885
Chr9	3247590	G	GT	26,0	0,21	16,19	8,21	0.542857	0.724138	0.181281	0.25637	0.373901	0.20115	0.3119
Chr9	3248505	A	AT	32,0	0,15	13,15	8,22	0.535714	0.733333	0.197619	0.279476	0.373811	0.182319	0.3119
Chr9	3248812	G	GA	18,0	0,12	8,10	4,13	0.555556	0.764706	0.20915	0.295783	0.373781	0.189835	0.3119
Chr9	3251552	T	TAAAAA	22,0	0,5	8,3	8,6	0.272727	0.428571	0.155844	0.220397	0.37351	0.236912	0.312126
Chr9	3253365	GA	G	21,2	1,20	12,19	6,27	0.612903	0.818182	0.205279	0.290308	0.373332	0.257528	0.312126
Chr9	3253801	A	ATTAT	20,0	0,26	24,12	7,21	0.333333	0.75	0.416667	0.589256	0.373289	0.328267	0.312126
Chr9	3254909	CT	C	29,0	2,23	20,19	7,26	0.487179	0.787879	0.300699	0.425253	0.373179	0.352043	0.312126
Chr9	3256450	A	ATT	33,0	1,22	21,8	5,26	0.275862	0.83871	0.562848	0.795987	0.373027	0.349997	0.313206
Chr9	3257222	TTC	T	41,0	0,16	12,16	4,22	0.571429	0.846154	0.274725	0.38852	0.372951	0.340639	0.313206
Chr9	3264173	T	TG,TGTATAATTATTATTTTGTAATATCATATAATTTAAAATATATTATATA	0,0,17	0,19,0	0,11,6	0,16,3	0.647059	0.842105	0.195046	0.275837	0.372266	0.299011	0.305967
Chr9	3264675	CA	C	26,0	1,18	19,14	7,27	0.424242	0.794118	0.369875	0.523083	0.372217	0.243996	0.305967
Chr9	3265090	T	TA	25,0	0,29	14,24	8,21	0.631579	0.724138	0.092559	0.130898	0.372176	0.255242	0.305967
Chr9	3265685	TA	T	26,0	0,18	13,18	5,33	0.580645	0.868421	0.287776	0.406977	0.372117	0.213566	0.305967
Chr9	3265796	A	AAG	34,0	0,25	18,22	5,37	0.55	0.880952	0.330952	0.468037	0.372106	0.186433	0.305967
Chr9	3276049	G	GA	31,0	0,19	8,17	6,12	0.68	0.666667	-0.0133333	0.0188562	0.371095	0.2525	0.303446
Chr9	3276172	CA	C	28,0	1,17	11,9	6,13	0.45	0.684211	0.234211	0.331224	0.371083	0.232417	0.303446
Chr9	3277761	C	CT	35,0	1,22	20,17	2,15	0.459459	0.882353	0.422893	0.598062	0.370927	0.217423	0.303446
Chr9	3316237	A	AT	34,0	0,29	13,14	10,24	0.518519	0.705882	0.187364	0.264972	0.367136	0.291583	0.285822
Chr9	3317115	CA	C	39,0	0,24	18,15	11,27	0.454545	0.710526	0.255981	0.362012	0.36705	0.277208	0.285822
Chr9	3317523	CAAA	C	29,0	0,21	20,14	9,30	0.411765	0.769231	0.357466	0.505533	0.367009	0.245806	0.274993
Chr9	3318570	AT	A	25,0	0,19	14,19	11,31	0.575758	0.738095	0.162338	0.22958	0.366906	0.265476	0.275309
Chr9	3319026	T	TTA	32,0	0,36	14,11	10,24	0.44	0.705882	0.265882	0.376014	0.366861	0.252292	0.275309
Chr9	3319072	G	GAA	32,0	0,21	13,8	9,18	0.380952	0.666667	0.285714	0.404061	0.366857	0.273106	0.273994
Chr9	3319150	CT	C	35,0	3,16	11,8	7,11	0.421053	0.611111	0.190058	0.268783	0.366849	0.309221	0.273994
Chr9	3319700	G	GT	35,0	0,23	21,18	2,24	0.461538	0.923077	0.461538	0.652714	0.366795	0.325378	0.275296
Chr9	3355694	AC	A	33,0	0,25	26,10	11,18	0.277778	0.62069	0.342912	0.484951	0.363251	0.277759	0.306969
Chr9	3362882	AG	A	27,0	0,23	26,13	8,17	0.333333	0.68	0.346667	0.490261	0.362544	0.278666	0.297651
Chr9	3372600	G	GA	39,0	0,17	10,11	12,16	0.52381	0.571429	0.047619	0.0673435	0.361587	0.272674	0.308811
Chr9	3379758	T	TA	23,0	0,19	22,15	4,6	0.405405	0.6	0.194595	0.275198	0.360883	0.247318	0.330191
Chr9	3411008	G	GC	24,0	0,25	24,14	6,24	0.368421	0.8	0.431579	0.610345	0.357808	0.273544	0.352108
Chr9	3419049	AAAT	A	15,0	0,24	16,15	9,21	0.483871	0.7	0.216129	0.305653	0.357017	0.46402	0.38816
Chr9	3433276	TA	T	20,0	1,19	19,18	1,27	0.486486	0.964286	0.477799	0.67571	0.355618	0.503024	0.352799
Chr9	3438122	GC	G	5,0	0,13	26,0	0,5	0	1	1	1.41421	0.355142	0.494486	0.351697
