# Supplementary material for: A mutation in the intron splice acceptor site of a GA3ox gene confers dwarf architecture in watermelon (Citrulluslanatus L.)
Source: Sci Rep. 2020 Sep 10;10:14915. doi: 10.1038/s41598-020-71861-7 (PMC7483442; doi:10.1038/s41598-020-71861-7)
Supplement: Supplementary file 4 — Supplementary Table 3. [file 41598_2020_71861_MOESM4_ESM.xlsx]

## Sheet: Sheet1
SSR name	Chromesome	point	Forward primer (5'-3')	Tm(℃)	Size(bp)	Reverse primer (5'-3')	Tm(℃)	Size(bp)	Production(bp)	Recombinants and their amplification bands
dw12	Chr9	1006559	TGGGAAATTTGAAATGGGAA	60.103	20	CAATTTCGTGAAGAAGGGGA	60.044	20	288	30 (h), 31 (b)
dw23	Chr9	1320710	TGAGGCAATGTCAGAAATCCT	59.685	21	TTAGGCTTTACACACGGCAA	59.368	20	279	30 (h), 31 (b)
dw25	Chr9	1387084	TTTGTATTTGTCAAAAGAATTAACGA	58.371	26	TGGAATGGATGATCATTATTTAAAAG	59.541	26	182	30 (h), 31 (b)
dw29	Chr9	1397894	AACAGGTGAGGAAGGAGAAGC	59.87	21	TCAATGTGATAAATGGTGACAACT	58.427	24	292	30 (h), 31 (b)
dw35	Chr9	1541038	AAAACCCTAACCTTCTTCCTCA	58.321	22	TGGATGCAAGTCACTATCGC	59.83	20	281	30 (h)
dw37	Chr9	1620039	TCAAATTTCTCAACCCACGA	59.097	20	TTTCAGCTCTCCCTTGCTTT	59.195	20	179	30 (h)
dw128	Chr9	1835342	TCGTATTTATCCTTATTCCATTTTAGG	59.232	27	CTGTTGTGGAAGGCAACAAA	59.734	20	248	none
dw134	Chr9	2161629	TTTGAACTAAACCGAAGCACAA	59.795	22	AAAGTAGTTTTTGCAATTTGCGT	59.303	23	154	8 (h), 10 (h), 11 (b), 21 (b)
dw55	Chr9	2368956	TGAAAACCTCTCAGGAACACAA	59.751	22	TGGTTTGTGGATTGCTTTTG	59.561	20	265	8 (h), 10 (h), 11 (b), 21 (b)
dw136	Chr9	2375509	TTGGAGCGTCACAGTTTCAG	60.025	20	GAAAGAGGGATGTGGGTTGA	59.903	20	295	8 (h), 10 (h), 11 (b), 21 (b)
dw141	Chr9	2385640	TCATGTCACCCATCAATCAAA	59.765	21	GAAATGGGCCGTACTCCTTT	60.32	20	282	8 (h), 10 (h), 11 (b), 21 (b)
dw142	Chr9	2393234	GGGTTTTGCAACAACTCAAAA	60.004	21	TGAAATTTGATCTCCACTCTGC	59.316	22	187	8 (h), 10 (h), 11 (b), 21 (b)
dw159	Chr9	2505624	CGTGTCTGGCTGTAAATGGA	59.716	20	TGAGCACGTGTTTTGTGTTTT	59.28	21	250	8 (h), 10 (h), 11 (b), 21 (b)
dw104	Chr9	3684507	CAAGCCCAATTGTTTCCAGT	59.971	20	AGCCCACCTAGCGACAGTAG	59.52	20	240	8 (h), 10 (h), 11 (b), 19 (h), 21 (b)
dw106	Chr9	3734830	CAACCAAAACAATCCAACCA	59.268	20	GCGGAGGAGAGTACAAGTGC	60.02	20	286	8 (h), 10 (h), 11 (b), 19 (h), 21 (b)
dw112	Chr9	3873237	TTTCAATGTGTAATGGCCGA	59.93	20	TTCCCTGTCGAACAAAGGAC	60.088	20	178	8 (h), 10 (h), 11 (b), 19 (h), 21 (b)
Note: "h" indicates the band type same with F1;"b" indicates the bend type same with vine parental line "Charleston Gray"
