# Supplementary material for: A mutation in the intron splice acceptor site of a GA3ox gene confers dwarf architecture in watermelon (Citrulluslanatus L.)
Source: Sci Rep. 2020 Sep 10;10:14915. doi: 10.1038/s41598-020-71861-7 (PMC7483442; doi:10.1038/s41598-020-71861-7)
Supplement: Supplementary file 5 — Supplementary Table 4. [file 41598_2020_71861_MOESM5_ESM.xlsx]

## Sheet: Sheet1
Gene name	Start position (Chr9)	End position (Chr9)	Annotation
Cla015361	2160406	2161274	Blue copper protein (AHRD V1 *--- D1MWY8_CITLA); contains Interpro domain(s) IPR003245 Plastocyanin-like
Cla015362	2157345	2158175	Blue copper protein (Fragment) (AHRD V1 *--- O82576_MAIZE); contains Interpro domain(s) IPR003245 Plastocyanin-like
Cla015363	2153621	2155441	Blue copper-binding protein-like (AHRD V1 *--- Q9LUM8_ARATH); contains Interpro domain(s) IPR003245 Plastocyanin-like
Cla015364	2149309	2151451	Blue copper-binding protein-like (AHRD V1 *--- Q9LUM8_ARATH); contains Interpro domain(s) IPR003245 Plastocyanin-like
Cla015365	2145368	2146167	Blue copper protein (AHRD V1 *--- D1MWY8_CITLA); contains Interpro domain(s) IPR008972 Cupredoxin
Cla015366	2138770	2142178	Methyl-CpG binding domain containing protein expressed (AHRD V1 *-** Q2QM23_ORYSJ); contains Interpro domain(s) IPR001739 Methyl-CpG DNA binding
Cla015367	2129404	2131131	TPR domain protein (AHRD V1 *--- B6U810_MAIZE); contains Interpro domain(s) IPR011990 Tetratricopeptide-like helical
Cla015368	2122716	2123024	Unknown Protein (AHRD V1)
Cla015369	2121740	2121937	Polygalacturonase (AHRD V1 ***- PGLR2_JUNAS)
Cla015370	2116901	2117654	mRNA clone RTFL01-36-F17 (AHRD V1 ***- E4MY20_THEHA)
Cla015371	2100443	2104219	Phospholipase D (AHRD V1 ***- Q2Q0A8_CUCME); contains Interpro domain(s) IPR011402 Phospholipase D, plant
Cla015372	2094247	2096017	Integral membrane protein Rhomboid family protein (AHRD V1 *-** A8DJM0_9BACT); contains Interpro domain(s) IPR002610 Peptidase S54, rhomboid
Cla015373	2089951	2091985	Signal peptidase complex catalytic subunit Sec11 (AHRD V1 ***- E5S9G8_TRISP); contains Interpro domain(s) IPR001733 Peptidase S26B, eukaryotic signal peptidase
Cla015374	2086206	2088742	AT1G52630-like protein (Fragment) (AHRD V1 *--- D6PNS0_9BRAS); contains Interpro domain(s) IPR004348 Protein of unknown function DUF246, plant
Cla015375	2080682	2084474	Glycosyl transferase group 1 (AHRD V1 *-*- B5WGB2_9BURK); contains Interpro domain(s) IPR001296 Glycosyl transferase, group 1
Cla015376	2076622	2078739	BEL1-like homeodomain protein 2 (AHRD V1 *--- F4JQI6_ARATH); contains Interpro domain(s) IPR006563 POX
Cla015377	2058842	2059982	Glyoxalase/bleomycin resistance protein/dioxygenase (AHRD V1 ***- Q2HVV5_MEDTR); contains Interpro domain(s) IPR004360 Glyoxalase/bleomycin resistance protein/dioxygenase
Cla015378	2051239	2051490	Unknown Protein (AHRD V1)
Cla015379	2043239	2046681	Polygalacturonase (AHRD V1 ***- A2IB56_CITSI); contains Interpro domain(s) IPR000743 Glycoside hydrolase, family 28
Cla015380	2035944	2036276	Unknown Protein (AHRD V1)
Cla015381	2028046	2030633	DNA replication complex GINS protein PSF1 (AHRD V1 ***- B6THR1_MAIZE); contains Interpro domain(s) IPR005339 GINS complex, Psf1 component
Cla015382	2025108	2026345	Unknown Protein (AHRD V1)
Cla015383	2023009	2024350	Zinc finger CCCH domain-containing protein 39 (AHRD V1 **** C3H39_ARATH); contains Interpro domain(s) IPR000571 Zinc finger, CCCH-type
Cla015384	2013183	2022833	Ran-binding zinc finger protein (AHRD V1 *--- E2IP98_BRACM); contains Interpro domain(s) IPR001876 Zinc finger, RanBP2-type
Cla015385	2006728	2007799	Late embryogenesis abundant protein (AHRD V1 *-*- Q2QKE8_CATRO)
Cla015386	2003843	2004637	Late embryogenesis-abundant protein (AHRD V1 ***- D7KJJ5_ARALL); contains Interpro domain(s) IPR008611 Enterobacterial EspB
Cla015387	1996823	2002565	LOC398447 protein (Fragment) (AHRD V1 *-*- Q7ZYB9_XENLA); contains Interpro domain(s) IPR012979 Protein of unknown function NUC189, C-terminal
Cla015388	1987453	1990272	Type-2 protein geranylgeranyltransferase subunit beta (AHRD V1 ***- E4UVM3_ARTGP); contains Interpro domain(s) IPR008930 Terpenoid cylases/protein prenyltransferase alpha-alpha toroid
Cla015389	1982613	1983842	Os07g0419800 protein (Fragment) (AHRD V1 *--- Q0D6Y1_ORYSJ); contains Interpro domain(s) IPR012866 Protein of unknown function DUF1644
Cla015390	1978347	1979447	39S ribosomal protein L41-A, mitochondrial (AHRD V1 *-*- RM41A_XENLA); contains Interpro domain(s) IPR019189 Ribosomal protein L27/L41, mitochondrial
Cla015391	1970751	1976314	Cryptochrome-like protein 1 (AHRD V1 ***- Q5IFN1_OSTTA); contains Interpro domain(s) IPR005101 DNA photolyase, FAD-binding/Cryptochrome, C-terminal
Cla015392	1967650	1968785	Agenet domain-containing protein (AHRD V1 ***- D7LZE3_ARALL); contains Interpro domain(s) IPR008395 Agenet
Cla015393	1959785	1963090	Receptor protein kinase (AHRD V1 **** Q40096_IPOTF); contains Interpro domain(s) IPR002290 Serine/threonine protein kinase
Cla015394	1955762	1955974	Unknown Protein (AHRD V1)
Cla015395	1951684	1953031	RNA binding protein (AHRD V1 *--* B6U0F3_MAIZE); contains Interpro domain(s) IPR008395 Agenet
Cla015396	1945446	1945808	AT3g15630/MSJ11_3 (AHRD V1 ***- Q9LW16_ARATH)
Cla015397	1934015	1938827	Histone H2A (AHRD V1 ***- D7SUM0_VITVI); contains Interpro domain(s) IPR002119 Histone H2A
Cla015398	1929967	1933369	Alpha/beta-hydrolase-like protein (AHRD V1 ***- Q9C976_ARATH); contains Interpro domain(s) IPR000073 Alpha/beta hydrolase fold-1
Cla015399	1909816	1912933	BTB/POZ domain-containing protein At1g30440 (AHRD V1 **-- Y1044_ARATH); contains Interpro domain(s) IPR004249 NPH3
Cla015400	1905671	1908064	Pentatricopeptide repeat-containing protein (AHRD V1 ***- D7KDG7_ARALL); contains Interpro domain(s) IPR002885 Pentatricopeptide repeat
Cla015401	1901841	1903265	Sulfate transporter (AHRD V1 ***- D7KX71_ARALL); contains Interpro domain(s) IPR011547 Sulphate transporter
Cla015402	1894213	1897458	Unknown Protein (AHRD V1)
Cla015403	1884562	1891460	ABC transporter G family member 29 (AHRD V1 ***- F4J1I6_ARATH); contains Interpro domain(s) IPR013525 ABC-2 type transporter
Cla015404	1875741	1877969	2-oxoglutarate-dependent dioxygenase (AHRD V1 ***- B9GL06_POPTR); contains Interpro domain(s) IPR005123 Oxoglutarate and iron-dependent oxygenase
Cla015405	1872282	1874413	2-oxoglutarate-dependent dioxygenase (AHRD V1 **-- B9GEI1_POPTR); contains Interpro domain(s) IPR005123 Oxoglutarate and iron-dependent oxygenase
Cla015406	1865167	1867760	2-oxoglutarate-dependent dioxygenase (AHRD V1 ***- B9GEI1_POPTR); contains Interpro domain(s) IPR005123 Oxoglutarate and iron-dependent oxygenase
Cla015407	1856847	1858103	Gibberellin 3-beta-hydroxylase (Fragment) (AHRD V1 ***- D9ZZV5_9FABA); contains Interpro domain(s) IPR005123 Oxoglutarate and iron-dependent oxygenase
Cla015408	1825632	1827254	Gibberellin 3-beta-hydroxylase (Fragment) (AHRD V1 ***- D9ZZV9_9FABA); contains Interpro domain(s) IPR005123 Oxoglutarate and iron-dependent oxygenase
Cla015409	1797195	1801483	Katanin p60 ATPase-containing subunit (AHRD V1 **-- B6TID9_MAIZE); contains Interpro domain(s) IPR003959 ATPase, AAA-type, core
Cla015410	1791454	1796416	Histidinol-phosphate aminotransferase (AHRD V1 **** HIS8_THEP3); contains Interpro domain(s) IPR004839 Aminotransferase, class I and II
Cla015411	1785242	1787309	G2/mitotic-specific cyclin-B (AHRD V1 **** CCNB_SPISO); contains Interpro domain(s) IPR015453 G2/mitotic-specific cyclin A
Cla015412	1782514	1783426	Cyclin-A2-1 (AHRD V1 *-*- CCA21_ORYSJ)
Cla015413	1765291	1767390	D-glycerate 3-kinase (AHRD V1 ***- A8MQE0_ARATH)
Cla015414	1761209	1761589	Indole-3-acetic acid inducible 19 (Fragment) (AHRD V1 ***- D3K0I8_ARATH); contains Interpro domain(s) IPR003311 AUX/IAA protein
Cla015415	1748873	1751565	Acyl-ACP thioesterase (AHRD V1 *-*- A9XUG5_RICCO); contains Interpro domain(s) IPR002864 Acyl-ACP thioesterase
Cla015416	1727050	1746431	NMDA receptor regulated 1-like (AHRD V1 **-- A4FU51_HUMAN); contains Interpro domain(s) IPR011990 Tetratricopeptide-like helical
Cla015417	1718518	1722713	DNA repair protein like XRCC1 (AHRD V1 ***- Q0WPZ1_ARATH); contains Interpro domain(s) IPR001357 BRCT
Cla015418	1711170	1716626	CENP-C (Fragment) (AHRD V1 *-*- Q66LH3_SOYBN)
Cla015419	1706846	1709473	Receptor-like kinase (AHRD V1 **** A7VM23_MARPO); contains Interpro domain(s) IPR002290 Serine/threonine protein kinase
Cla015420	1699541	1703958	Expressed protein (Fragment) (AHRD V1 *--- B6VCL2_TRIUA); contains Interpro domain(s) IPR018545 CASC3/Barentsz eIF4AIII binding
Cla015421	1695059	1695678	Thionin-like protein 2 (Precursor) GN=At1g12663 OS=Arabidopsis thaliana (Mouse-ear cress) PE=3 SV=1
Cla015422	1692240	1692870	Thionin-like protein 2 (Precursor) GN=At1g12663 OS=Arabidopsis thaliana (Mouse-ear cress) PE=3 SV=1
Cla015423	1685975	1686560	Thionin-like protein 2 (Precursor) GN=At1g12663 OS=Arabidopsis thaliana (Mouse-ear cress) PE=3 SV=1
Cla015424	1660268	1660982	Thionin-like protein 2 (Precursor) GN=At1g12663 OS=Arabidopsis thaliana (Mouse-ear cress) PE=3 SV=1
Cla015426	1653654	1655096	Ran-binding protein 1 domain-containing protein (AHRD V1 *--* D7KJG6_ARALL); contains Interpro domain(s) IPR000156 Ran Binding Protein 1
Cla015427	1637659	1648433	Coatomer subunit beta&apos-2 (AHRD V1 ***- F4ICX0_ARATH); contains Interpro domain(s) IPR016453 Coatomer, beta' subunit
